# Supplementary material for: Colorimetry characteristics and color clustering of natural gem-quality spinel from Myanmar (Burma)
Source: PLoS One. 2025 Aug 14;20(8):e0312054. doi: 10.1371/journal.pone.0312054 (PMC12352828; doi:10.1371/journal.pone.0312054)
Supplement: S2 Table — (XLSX) [file pone.0312054.s002.xlsx]

## Sheet: 12
Column1	Column2
042 - RawData
Wavelength(nm)	Absorbance
300.00	0.513
300.50	0.489
301.00	0.462
301.50	0.433
302.00	0.401
302.50	0.367
303.00	0.336
303.50	0.307
304.00	0.280
304.50	0.254
305.00	0.230
305.50	0.208
306.00	0.186
306.50	0.166
307.00	0.148
307.50	0.130
308.00	0.114
308.50	0.099
309.00	0.084
309.50	0.072
310.00	0.060
310.50	0.048
311.00	0.038
311.50	0.028
312.00	0.019
312.50	0.011
313.00	0.003
313.50	-0.004
314.00	-0.011
314.50	-0.016
315.00	-0.021
315.50	-0.027
316.00	-0.030
316.50	-0.034
317.00	-0.038
317.50	-0.042
318.00	-0.046
318.50	-0.049
319.00	-0.053
319.50	-0.056
320.00	-0.058
320.50	-0.061
321.00	-0.063
321.50	-0.066
322.00	-0.068
322.50	-0.069
323.00	-0.071
323.50	-0.072
324.00	-0.073
324.50	-0.074
325.00	-0.076
325.50	-0.076
326.00	-0.077
326.50	-0.078
327.00	-0.080
327.50	-0.081
328.00	-0.082
328.50	-0.083
329.00	-0.084
329.50	-0.084
330.00	-0.085
330.50	-0.086
331.00	-0.087
331.50	-0.086
332.00	-0.087
332.50	-0.088
333.00	-0.088
333.50	-0.088
334.00	-0.088
334.50	-0.088
335.00	-0.088
335.50	-0.089
336.00	-0.090
336.50	-0.090
337.00	-0.091
337.50	-0.091
338.00	-0.091
338.50	-0.092
339.00	-0.092
339.50	-0.092
340.00	-0.092
340.50	-0.092
341.00	-0.092
341.50	-0.092
342.00	-0.092
342.50	-0.093
343.00	-0.093
343.50	-0.094
344.00	-0.094
344.50	-0.095
345.00	-0.095
345.50	-0.096
346.00	-0.096
346.50	-0.097
347.00	-0.098
347.50	-0.099
348.00	-0.099
348.50	-0.100
349.00	-0.101
349.50	-0.101
350.00	-0.102
350.50	-0.103
351.00	-0.103
351.50	-0.104
352.00	-0.105
352.50	-0.105
353.00	-0.105
353.50	-0.106
354.00	-0.106
354.50	-0.107
355.00	-0.107
355.50	-0.108
356.00	-0.108
356.50	-0.108
357.00	-0.109
357.50	-0.110
358.00	-0.111
358.50	-0.111
359.00	-0.111
359.50	-0.111
360.00	-0.111
360.50	-0.111
361.00	-0.110
361.50	-0.110
362.00	-0.110
362.50	-0.109
363.00	-0.109
363.50	-0.109
364.00	-0.109
364.50	-0.109
365.00	-0.109
365.50	-0.109
366.00	-0.109
366.50	-0.108
367.00	-0.108
367.50	-0.108
368.00	-0.108
368.50	-0.107
369.00	-0.107
369.50	-0.107
370.00	-0.107
370.50	-0.106
371.00	-0.106
371.50	-0.106
372.00	-0.105
372.50	-0.105
373.00	-0.105
373.50	-0.105
374.00	-0.105
374.50	-0.105
375.00	-0.104
375.50	-0.104
376.00	-0.104
376.50	-0.105
377.00	-0.105
377.50	-0.105
378.00	-0.105
378.50	-0.105
379.00	-0.105
379.50	-0.105
380.00	-0.105
380.50	-0.105
381.00	-0.105
381.50	-0.105
382.00	-0.105
382.50	-0.105
383.00	-0.105
383.50	-0.105
384.00	-0.104
384.50	-0.104
385.00	-0.104
385.50	-0.103
386.00	-0.103
386.50	-0.103
387.00	-0.103
387.50	-0.103
388.00	-0.103
388.50	-0.103
389.00	-0.103
389.50	-0.104
390.00	-0.104
390.50	-0.104
391.00	-0.105
391.50	-0.105
392.00	-0.106
392.50	-0.106
393.00	-0.107
393.50	-0.107
394.00	-0.108
394.50	-0.109
395.00	-0.109
395.50	-0.110
396.00	-0.110
396.50	-0.111
397.00	-0.111
397.50	-0.112
398.00	-0.112
398.50	-0.113
399.00	-0.113
399.50	-0.114
400.00	-0.114
400.50	-0.114
401.00	-0.114
401.50	-0.114
402.00	-0.114
402.50	-0.115
403.00	-0.115
403.50	-0.115
404.00	-0.115
404.50	-0.115
405.00	-0.116
405.50	-0.116
406.00	-0.116
406.50	-0.117
407.00	-0.117
407.50	-0.118
408.00	-0.118
408.50	-0.118
409.00	-0.119
409.50	-0.119
410.00	-0.120
410.50	-0.120
411.00	-0.121
411.50	-0.121
412.00	-0.122
412.50	-0.122
413.00	-0.123
413.50	-0.123
414.00	-0.124
414.50	-0.124
415.00	-0.124
415.50	-0.125
416.00	-0.125
416.50	-0.125
417.00	-0.126
417.50	-0.126
418.00	-0.126
418.50	-0.127
419.00	-0.127
419.50	-0.127
420.00	-0.127
420.50	-0.128
421.00	-0.128
421.50	-0.128
422.00	-0.128
422.50	-0.128
423.00	-0.128
423.50	-0.128
424.00	-0.128
424.50	-0.128
425.00	-0.128
425.50	-0.128
426.00	-0.129
426.50	-0.129
427.00	-0.129
427.50	-0.129
428.00	-0.129
428.50	-0.129
429.00	-0.129
429.50	-0.130
430.00	-0.130
430.50	-0.130
431.00	-0.130
431.50	-0.130
432.00	-0.130
432.50	-0.130
433.00	-0.130
433.50	-0.130
434.00	-0.130
434.50	-0.130
435.00	-0.130
435.50	-0.130
436.00	-0.130
436.50	-0.130
437.00	-0.131
437.50	-0.131
438.00	-0.131
438.50	-0.131
439.00	-0.131
439.50	-0.131
440.00	-0.131
440.50	-0.131
441.00	-0.131
441.50	-0.131
442.00	-0.131
442.50	-0.131
443.00	-0.131
443.50	-0.131
444.00	-0.131
444.50	-0.132
445.00	-0.132
445.50	-0.131
446.00	-0.131
446.50	-0.131
447.00	-0.131
447.50	-0.131
448.00	-0.131
448.50	-0.131
449.00	-0.131
449.50	-0.130
450.00	-0.130
450.50	-0.130
451.00	-0.129
451.50	-0.129
452.00	-0.129
452.50	-0.128
453.00	-0.128
453.50	-0.128
454.00	-0.128
454.50	-0.127
455.00	-0.127
455.50	-0.127
456.00	-0.127
456.50	-0.127
457.00	-0.127
457.50	-0.127
458.00	-0.127
458.50	-0.127
459.00	-0.127
459.50	-0.127
460.00	-0.127
460.50	-0.127
461.00	-0.127
461.50	-0.127
462.00	-0.127
462.50	-0.127
463.00	-0.127
463.50	-0.127
464.00	-0.128
464.50	-0.128
465.00	-0.128
465.50	-0.129
466.00	-0.130
466.50	-0.130
467.00	-0.131
467.50	-0.131
468.00	-0.132
468.50	-0.133
469.00	-0.133
469.50	-0.134
470.00	-0.134
470.50	-0.135
471.00	-0.135
471.50	-0.136
472.00	-0.136
472.50	-0.136
473.00	-0.137
473.50	-0.137
474.00	-0.137
474.50	-0.137
475.00	-0.137
475.50	-0.137
476.00	-0.137
476.50	-0.137
477.00	-0.137
477.50	-0.137
478.00	-0.137
478.50	-0.136
479.00	-0.136
479.50	-0.136
480.00	-0.136
480.50	-0.136
481.00	-0.136
481.50	-0.136
482.00	-0.136
482.50	-0.136
483.00	-0.136
483.50	-0.136
484.00	-0.136
484.50	-0.137
485.00	-0.136
485.50	-0.136
486.00	-0.136
486.50	-0.137
487.00	-0.136
487.50	-0.136
488.00	-0.136
488.50	-0.136
489.00	-0.137
489.50	-0.137
490.00	-0.137
490.50	-0.136
491.00	-0.136
491.50	-0.136
492.00	-0.136
492.50	-0.136
493.00	-0.136
493.50	-0.136
494.00	-0.136
494.50	-0.136
495.00	-0.136
495.50	-0.136
496.00	-0.136
496.50	-0.136
497.00	-0.136
497.50	-0.136
498.00	-0.136
498.50	-0.136
499.00	-0.136
499.50	-0.135
500.00	-0.135
500.50	-0.135
501.00	-0.135
501.50	-0.135
502.00	-0.135
502.50	-0.134
503.00	-0.134
503.50	-0.134
504.00	-0.134
504.50	-0.134
505.00	-0.134
505.50	-0.134
506.00	-0.134
506.50	-0.134
507.00	-0.134
507.50	-0.134
508.00	-0.134
508.50	-0.133
509.00	-0.133
509.50	-0.133
510.00	-0.133
510.50	-0.133
511.00	-0.133
511.50	-0.132
512.00	-0.132
512.50	-0.132
513.00	-0.132
513.50	-0.132
514.00	-0.132
514.50	-0.132
515.00	-0.131
515.50	-0.131
516.00	-0.131
516.50	-0.131
517.00	-0.131
517.50	-0.130
518.00	-0.130
518.50	-0.130
519.00	-0.130
519.50	-0.130
520.00	-0.130
520.50	-0.130
521.00	-0.130
521.50	-0.130
522.00	-0.130
522.50	-0.130
523.00	-0.129
523.50	-0.129
524.00	-0.129
524.50	-0.129
525.00	-0.129
525.50	-0.129
526.00	-0.128
526.50	-0.128
527.00	-0.128
527.50	-0.128
528.00	-0.128
528.50	-0.128
529.00	-0.127
529.50	-0.127
530.00	-0.126
530.50	-0.126
531.00	-0.126
531.50	-0.126
532.00	-0.125
532.50	-0.125
533.00	-0.125
533.50	-0.125
534.00	-0.125
534.50	-0.125
535.00	-0.125
535.50	-0.125
536.00	-0.125
536.50	-0.125
537.00	-0.125
537.50	-0.125
538.00	-0.125
538.50	-0.125
539.00	-0.125
539.50	-0.125
540.00	-0.125
540.50	-0.125
541.00	-0.125
541.50	-0.125
542.00	-0.125
542.50	-0.125
543.00	-0.125
543.50	-0.124
544.00	-0.124
544.50	-0.125
545.00	-0.125
545.50	-0.125
546.00	-0.125
546.50	-0.125
547.00	-0.125
547.50	-0.124
548.00	-0.124
548.50	-0.124
549.00	-0.124
549.50	-0.124
550.00	-0.124
550.50	-0.124
551.00	-0.124
551.50	-0.124
552.00	-0.124
552.50	-0.124
553.00	-0.124
553.50	-0.124
554.00	-0.124
554.50	-0.124
555.00	-0.124
555.50	-0.124
556.00	-0.124
556.50	-0.124
557.00	-0.124
557.50	-0.124
558.00	-0.124
558.50	-0.124
559.00	-0.124
559.50	-0.124
560.00	-0.124
560.50	-0.124
561.00	-0.124
561.50	-0.124
562.00	-0.124
562.50	-0.125
563.00	-0.124
563.50	-0.125
564.00	-0.125
564.50	-0.125
565.00	-0.125
565.50	-0.125
566.00	-0.125
566.50	-0.125
567.00	-0.125
567.50	-0.125
568.00	-0.126
568.50	-0.126
569.00	-0.126
569.50	-0.126
570.00	-0.126
570.50	-0.126
571.00	-0.126
571.50	-0.126
572.00	-0.127
572.50	-0.126
573.00	-0.127
573.50	-0.127
574.00	-0.127
574.50	-0.127
575.00	-0.127
575.50	-0.127
576.00	-0.127
576.50	-0.127
577.00	-0.127
577.50	-0.127
578.00	-0.127
578.50	-0.128
579.00	-0.128
579.50	-0.128
580.00	-0.128
580.50	-0.129
581.00	-0.129
581.50	-0.129
582.00	-0.129
582.50	-0.130
583.00	-0.130
583.50	-0.130
584.00	-0.130
584.50	-0.130
585.00	-0.130
585.50	-0.130
586.00	-0.130
586.50	-0.130
587.00	-0.131
587.50	-0.131
588.00	-0.131
588.50	-0.131
589.00	-0.131
589.50	-0.131
590.00	-0.132
590.50	-0.132
591.00	-0.132
591.50	-0.132
592.00	-0.132
592.50	-0.132
593.00	-0.132
593.50	-0.132
594.00	-0.133
594.50	-0.133
595.00	-0.133
595.50	-0.133
596.00	-0.133
596.50	-0.133
597.00	-0.133
597.50	-0.133
598.00	-0.133
598.50	-0.133
599.00	-0.133
599.50	-0.133
600.00	-0.133
600.50	-0.133
601.00	-0.133
601.50	-0.133
602.00	-0.133
602.50	-0.133
603.00	-0.133
603.50	-0.133
604.00	-0.133
604.50	-0.134
605.00	-0.134
605.50	-0.134
606.00	-0.134
606.50	-0.134
607.00	-0.134
607.50	-0.134
608.00	-0.134
608.50	-0.134
609.00	-0.134
609.50	-0.134
610.00	-0.134
610.50	-0.134
611.00	-0.134
611.50	-0.134
612.00	-0.134
612.50	-0.134
613.00	-0.134
613.50	-0.134
614.00	-0.134
614.50	-0.134
615.00	-0.134
615.50	-0.134
616.00	-0.134
616.50	-0.134
617.00	-0.134
617.50	-0.134
618.00	-0.134
618.50	-0.134
619.00	-0.134
619.50	-0.134
620.00	-0.134
620.50	-0.134
621.00	-0.134
621.50	-0.134
622.00	-0.134
622.50	-0.134
623.00	-0.134
623.50	-0.134
624.00	-0.134
624.50	-0.134
625.00	-0.135
625.50	-0.135
626.00	-0.135
626.50	-0.135
627.00	-0.135
627.50	-0.135
628.00	-0.135
628.50	-0.135
629.00	-0.135
629.50	-0.135
630.00	-0.135
630.50	-0.134
631.00	-0.134
631.50	-0.135
632.00	-0.135
632.50	-0.135
633.00	-0.135
633.50	-0.134
634.00	-0.135
634.50	-0.135
635.00	-0.135
635.50	-0.135
636.00	-0.135
636.50	-0.135
637.00	-0.135
637.50	-0.134
638.00	-0.135
638.50	-0.134
639.00	-0.135
639.50	-0.135
640.00	-0.135
640.50	-0.135
641.00	-0.135
641.50	-0.135
642.00	-0.135
642.50	-0.135
643.00	-0.135
643.50	-0.134
644.00	-0.134
644.50	-0.134
645.00	-0.134
645.50	-0.134
646.00	-0.134
646.50	-0.134
647.00	-0.133
647.50	-0.133
648.00	-0.133
648.50	-0.133
649.00	-0.133
649.50	-0.133
650.00	-0.133
650.50	-0.132
651.00	-0.132
651.50	-0.132
652.00	-0.132
652.50	-0.132
653.00	-0.132
653.50	-0.131
654.00	-0.131
654.50	-0.131
655.00	-0.131
655.50	-0.131
656.00	-0.131
656.50	-0.131
657.00	-0.131
657.50	-0.131
658.00	-0.131
658.50	-0.131
659.00	-0.132
659.50	-0.132
660.00	-0.133
660.50	-0.133
661.00	-0.133
661.50	-0.134
662.00	-0.134
662.50	-0.134
663.00	-0.135
663.50	-0.135
664.00	-0.135
664.50	-0.135
665.00	-0.135
665.50	-0.136
666.00	-0.136
666.50	-0.136
667.00	-0.136
667.50	-0.136
668.00	-0.136
668.50	-0.135
669.00	-0.135
669.50	-0.136
670.00	-0.135
670.50	-0.135
671.00	-0.135
671.50	-0.135
672.00	-0.135
672.50	-0.135
673.00	-0.135
673.50	-0.135
674.00	-0.135
674.50	-0.135
675.00	-0.135
675.50	-0.135
676.00	-0.136
676.50	-0.135
677.00	-0.135
677.50	-0.135
678.00	-0.135
678.50	-0.135
679.00	-0.135
679.50	-0.135
680.00	-0.135
680.50	-0.135
681.00	-0.135
681.50	-0.135
682.00	-0.135
682.50	-0.136
683.00	-0.136
683.50	-0.136
684.00	-0.136
684.50	-0.136
685.00	-0.136
685.50	-0.136
686.00	-0.135
686.50	-0.136
687.00	-0.136
687.50	-0.136
688.00	-0.135
688.50	-0.136
689.00	-0.136
689.50	-0.136
690.00	-0.136
690.50	-0.136
691.00	-0.136
691.50	-0.136
692.00	-0.136
692.50	-0.136
693.00	-0.136
693.50	-0.136
694.00	-0.135
694.50	-0.135
695.00	-0.135
695.50	-0.135
696.00	-0.135
696.50	-0.135
697.00	-0.135
697.50	-0.135
698.00	-0.135
698.50	-0.135
699.00	-0.135
699.50	-0.135
700.00	-0.135
700.50	-0.135
701.00	-0.135
701.50	-0.135
702.00	-0.135
702.50	-0.135
703.00	-0.135
703.50	-0.135
704.00	-0.135
704.50	-0.135
705.00	-0.135
705.50	-0.135
706.00	-0.135
706.50	-0.135
707.00	-0.135
707.50	-0.135
708.00	-0.135
708.50	-0.135
709.00	-0.135
709.50	-0.135
710.00	-0.135
710.50	-0.135
711.00	-0.135
711.50	-0.135
712.00	-0.135
712.50	-0.135
713.00	-0.135
713.50	-0.135
714.00	-0.135
714.50	-0.135
715.00	-0.135
715.50	-0.135
716.00	-0.135
716.50	-0.135
717.00	-0.135
717.50	-0.134
718.00	-0.134
718.50	-0.135
719.00	-0.135
719.50	-0.135
720.00	-0.135
720.50	-0.135
721.00	-0.135
721.50	-0.135
722.00	-0.135
722.50	-0.136
723.00	-0.136
723.50	-0.136
724.00	-0.135
724.50	-0.136
725.00	-0.135
725.50	-0.135
726.00	-0.135
726.50	-0.135
727.00	-0.135
727.50	-0.135
728.00	-0.135
728.50	-0.135
729.00	-0.135
729.50	-0.135
730.00	-0.135
730.50	-0.135
731.00	-0.135
731.50	-0.135
732.00	-0.136
732.50	-0.136
733.00	-0.136
733.50	-0.136
734.00	-0.136
734.50	-0.136
735.00	-0.136
735.50	-0.136
736.00	-0.135
736.50	-0.135
737.00	-0.135
737.50	-0.135
738.00	-0.136
738.50	-0.135
739.00	-0.135
739.50	-0.135
740.00	-0.135
740.50	-0.135
741.00	-0.135
741.50	-0.136
742.00	-0.135
742.50	-0.135
743.00	-0.135
743.50	-0.135
744.00	-0.135
744.50	-0.136
745.00	-0.136
745.50	-0.135
746.00	-0.135
746.50	-0.136
747.00	-0.136
747.50	-0.136
748.00	-0.136
748.50	-0.136
749.00	-0.136
749.50	-0.136
750.00	-0.136
750.50	-0.136
751.00	-0.135
751.50	-0.135
752.00	-0.135
752.50	-0.135
753.00	-0.135
753.50	-0.135
754.00	-0.135
754.50	-0.135
755.00	-0.135
755.50	-0.135
756.00	-0.136
756.50	-0.136
757.00	-0.136
757.50	-0.136
758.00	-0.136
758.50	-0.136
759.00	-0.136
759.50	-0.136
760.00	-0.136
760.50	-0.135
761.00	-0.135
761.50	-0.135
762.00	-0.135
762.50	-0.135
763.00	-0.135
763.50	-0.135
764.00	-0.135
764.50	-0.135
765.00	-0.136
765.50	-0.136
766.00	-0.136
766.50	-0.136
767.00	-0.136
767.50	-0.136
768.00	-0.135
768.50	-0.135
769.00	-0.135
769.50	-0.135
770.00	-0.135
770.50	-0.135
771.00	-0.135
771.50	-0.135
772.00	-0.136
772.50	-0.136
773.00	-0.136
773.50	-0.136
774.00	-0.137
774.50	-0.137
775.00	-0.137
775.50	-0.137
776.00	-0.138
776.50	-0.138
777.00	-0.138
777.50	-0.138
778.00	-0.138
778.50	-0.138
779.00	-0.138
779.50	-0.138
780.00	-0.138
780.50	-0.138
781.00	-0.138
781.50	-0.138
782.00	-0.138
782.50	-0.138
783.00	-0.138
783.50	-0.138
784.00	-0.138
784.50	-0.138
785.00	-0.138
785.50	-0.138
786.00	-0.138
786.50	-0.137
787.00	-0.137
787.50	-0.137
788.00	-0.137
788.50	-0.137
789.00	-0.137
789.50	-0.136
790.00	-0.136
790.50	-0.136
791.00	-0.136
791.50	-0.136
792.00	-0.136
792.50	-0.136
793.00	-0.136
793.50	-0.136
794.00	-0.136
794.50	-0.136
795.00	-0.135
795.50	-0.135
796.00	-0.135
796.50	-0.135
797.00	-0.135
797.50	-0.135
798.00	-0.136
798.50	-0.136
799.00	-0.136
799.50	-0.136
800.00	-0.136

## Sheet: 11
Column1	Column2
041 - RawData
Wavelength(nm)	Absorbance
300.00	0.327
300.50	0.313
301.00	0.297
301.50	0.280
302.00	0.262
302.50	0.241
303.00	0.223
303.50	0.205
304.00	0.189
304.50	0.173
305.00	0.159
305.50	0.146
306.00	0.132
306.50	0.119
307.00	0.107
307.50	0.096
308.00	0.085
308.50	0.075
309.00	0.066
309.50	0.058
310.00	0.049
310.50	0.042
311.00	0.035
311.50	0.028
312.00	0.022
312.50	0.017
313.00	0.011
313.50	0.006
314.00	0.001
314.50	-0.003
315.00	-0.006
315.50	-0.010
316.00	-0.012
316.50	-0.016
317.00	-0.019
317.50	-0.021
318.00	-0.023
318.50	-0.025
319.00	-0.028
319.50	-0.031
320.00	-0.032
320.50	-0.034
321.00	-0.036
321.50	-0.038
322.00	-0.040
322.50	-0.041
323.00	-0.042
323.50	-0.043
324.00	-0.044
324.50	-0.044
325.00	-0.046
325.50	-0.046
326.00	-0.047
326.50	-0.048
327.00	-0.048
327.50	-0.049
328.00	-0.049
328.50	-0.050
329.00	-0.051
329.50	-0.052
330.00	-0.052
330.50	-0.052
331.00	-0.053
331.50	-0.053
332.00	-0.053
332.50	-0.054
333.00	-0.053
333.50	-0.053
334.00	-0.053
334.50	-0.053
335.00	-0.053
335.50	-0.053
336.00	-0.053
336.50	-0.052
337.00	-0.052
337.50	-0.052
338.00	-0.051
338.50	-0.050
339.00	-0.050
339.50	-0.050
340.00	-0.049
340.50	-0.049
341.00	-0.049
341.50	-0.049
342.00	-0.048
342.50	-0.048
343.00	-0.048
343.50	-0.048
344.00	-0.047
344.50	-0.047
345.00	-0.047
345.50	-0.047
346.00	-0.047
346.50	-0.047
347.00	-0.047
347.50	-0.047
348.00	-0.047
348.50	-0.047
349.00	-0.047
349.50	-0.046
350.00	-0.046
350.50	-0.046
351.00	-0.045
351.50	-0.045
352.00	-0.045
352.50	-0.044
353.00	-0.043
353.50	-0.043
354.00	-0.043
354.50	-0.042
355.00	-0.042
355.50	-0.042
356.00	-0.041
356.50	-0.041
357.00	-0.040
357.50	-0.040
358.00	-0.039
358.50	-0.039
359.00	-0.039
359.50	-0.038
360.00	-0.038
360.50	-0.037
361.00	-0.037
361.50	-0.037
362.00	-0.036
362.50	-0.035
363.00	-0.035
363.50	-0.035
364.00	-0.034
364.50	-0.034
365.00	-0.034
365.50	-0.033
366.00	-0.032
366.50	-0.032
367.00	-0.031
367.50	-0.030
368.00	-0.029
368.50	-0.029
369.00	-0.028
369.50	-0.027
370.00	-0.027
370.50	-0.026
371.00	-0.026
371.50	-0.026
372.00	-0.025
372.50	-0.025
373.00	-0.024
373.50	-0.024
374.00	-0.024
374.50	-0.024
375.00	-0.024
375.50	-0.023
376.00	-0.023
376.50	-0.023
377.00	-0.023
377.50	-0.023
378.00	-0.022
378.50	-0.022
379.00	-0.021
379.50	-0.021
380.00	-0.021
380.50	-0.020
381.00	-0.020
381.50	-0.020
382.00	-0.020
382.50	-0.019
383.00	-0.019
383.50	-0.019
384.00	-0.018
384.50	-0.018
385.00	-0.017
385.50	-0.017
386.00	-0.017
386.50	-0.016
387.00	-0.016
387.50	-0.016
388.00	-0.016
388.50	-0.016
389.00	-0.016
389.50	-0.016
390.00	-0.016
390.50	-0.016
391.00	-0.017
391.50	-0.017
392.00	-0.017
392.50	-0.018
393.00	-0.018
393.50	-0.019
394.00	-0.020
394.50	-0.020
395.00	-0.021
395.50	-0.021
396.00	-0.022
396.50	-0.023
397.00	-0.023
397.50	-0.024
398.00	-0.025
398.50	-0.025
399.00	-0.026
399.50	-0.026
400.00	-0.027
400.50	-0.027
401.00	-0.028
401.50	-0.028
402.00	-0.028
402.50	-0.029
403.00	-0.029
403.50	-0.030
404.00	-0.030
404.50	-0.030
405.00	-0.031
405.50	-0.031
406.00	-0.032
406.50	-0.032
407.00	-0.033
407.50	-0.033
408.00	-0.033
408.50	-0.033
409.00	-0.034
409.50	-0.034
410.00	-0.034
410.50	-0.034
411.00	-0.034
411.50	-0.035
412.00	-0.035
412.50	-0.036
413.00	-0.036
413.50	-0.037
414.00	-0.037
414.50	-0.038
415.00	-0.038
415.50	-0.039
416.00	-0.039
416.50	-0.040
417.00	-0.040
417.50	-0.041
418.00	-0.042
418.50	-0.042
419.00	-0.043
419.50	-0.044
420.00	-0.045
420.50	-0.046
421.00	-0.046
421.50	-0.047
422.00	-0.048
422.50	-0.049
423.00	-0.049
423.50	-0.050
424.00	-0.051
424.50	-0.051
425.00	-0.052
425.50	-0.053
426.00	-0.054
426.50	-0.055
427.00	-0.055
427.50	-0.056
428.00	-0.057
428.50	-0.058
429.00	-0.059
429.50	-0.060
430.00	-0.061
430.50	-0.062
431.00	-0.063
431.50	-0.064
432.00	-0.065
432.50	-0.066
433.00	-0.067
433.50	-0.068
434.00	-0.069
434.50	-0.070
435.00	-0.071
435.50	-0.072
436.00	-0.073
436.50	-0.074
437.00	-0.075
437.50	-0.076
438.00	-0.077
438.50	-0.078
439.00	-0.079
439.50	-0.079
440.00	-0.080
440.50	-0.081
441.00	-0.082
441.50	-0.082
442.00	-0.083
442.50	-0.084
443.00	-0.084
443.50	-0.085
444.00	-0.086
444.50	-0.087
445.00	-0.087
445.50	-0.088
446.00	-0.089
446.50	-0.090
447.00	-0.090
447.50	-0.091
448.00	-0.092
448.50	-0.092
449.00	-0.093
449.50	-0.094
450.00	-0.094
450.50	-0.095
451.00	-0.095
451.50	-0.096
452.00	-0.097
452.50	-0.097
453.00	-0.098
453.50	-0.099
454.00	-0.099
454.50	-0.100
455.00	-0.101
455.50	-0.101
456.00	-0.102
456.50	-0.102
457.00	-0.103
457.50	-0.103
458.00	-0.104
458.50	-0.105
459.00	-0.105
459.50	-0.106
460.00	-0.106
460.50	-0.106
461.00	-0.107
461.50	-0.107
462.00	-0.108
462.50	-0.108
463.00	-0.108
463.50	-0.109
464.00	-0.109
464.50	-0.109
465.00	-0.109
465.50	-0.109
466.00	-0.110
466.50	-0.110
467.00	-0.110
467.50	-0.110
468.00	-0.110
468.50	-0.110
469.00	-0.109
469.50	-0.109
470.00	-0.109
470.50	-0.109
471.00	-0.108
471.50	-0.108
472.00	-0.108
472.50	-0.108
473.00	-0.107
473.50	-0.107
474.00	-0.107
474.50	-0.107
475.00	-0.107
475.50	-0.107
476.00	-0.108
476.50	-0.108
477.00	-0.108
477.50	-0.109
478.00	-0.109
478.50	-0.109
479.00	-0.110
479.50	-0.110
480.00	-0.110
480.50	-0.111
481.00	-0.111
481.50	-0.111
482.00	-0.111
482.50	-0.112
483.00	-0.112
483.50	-0.112
484.00	-0.112
484.50	-0.113
485.00	-0.113
485.50	-0.113
486.00	-0.113
486.50	-0.113
487.00	-0.113
487.50	-0.113
488.00	-0.113
488.50	-0.113
489.00	-0.113
489.50	-0.113
490.00	-0.113
490.50	-0.113
491.00	-0.113
491.50	-0.113
492.00	-0.113
492.50	-0.113
493.00	-0.113
493.50	-0.113
494.00	-0.112
494.50	-0.112
495.00	-0.112
495.50	-0.112
496.00	-0.112
496.50	-0.112
497.00	-0.112
497.50	-0.112
498.00	-0.111
498.50	-0.111
499.00	-0.111
499.50	-0.111
500.00	-0.111
500.50	-0.111
501.00	-0.111
501.50	-0.110
502.00	-0.110
502.50	-0.110
503.00	-0.110
503.50	-0.109
504.00	-0.109
504.50	-0.109
505.00	-0.109
505.50	-0.109
506.00	-0.109
506.50	-0.109
507.00	-0.108
507.50	-0.108
508.00	-0.108
508.50	-0.108
509.00	-0.107
509.50	-0.107
510.00	-0.107
510.50	-0.107
511.00	-0.106
511.50	-0.106
512.00	-0.106
512.50	-0.106
513.00	-0.106
513.50	-0.105
514.00	-0.105
514.50	-0.105
515.00	-0.105
515.50	-0.105
516.00	-0.105
516.50	-0.104
517.00	-0.104
517.50	-0.104
518.00	-0.104
518.50	-0.103
519.00	-0.103
519.50	-0.103
520.00	-0.103
520.50	-0.102
521.00	-0.102
521.50	-0.102
522.00	-0.102
522.50	-0.102
523.00	-0.102
523.50	-0.102
524.00	-0.101
524.50	-0.101
525.00	-0.101
525.50	-0.101
526.00	-0.101
526.50	-0.100
527.00	-0.100
527.50	-0.100
528.00	-0.100
528.50	-0.100
529.00	-0.100
529.50	-0.100
530.00	-0.100
530.50	-0.100
531.00	-0.100
531.50	-0.100
532.00	-0.100
532.50	-0.100
533.00	-0.100
533.50	-0.100
534.00	-0.100
534.50	-0.100
535.00	-0.099
535.50	-0.099
536.00	-0.099
536.50	-0.099
537.00	-0.099
537.50	-0.099
538.00	-0.099
538.50	-0.099
539.00	-0.099
539.50	-0.099
540.00	-0.099
540.50	-0.098
541.00	-0.098
541.50	-0.098
542.00	-0.098
542.50	-0.098
543.00	-0.098
543.50	-0.098
544.00	-0.098
544.50	-0.098
545.00	-0.098
545.50	-0.098
546.00	-0.098
546.50	-0.098
547.00	-0.098
547.50	-0.098
548.00	-0.098
548.50	-0.099
549.00	-0.099
549.50	-0.099
550.00	-0.099
550.50	-0.099
551.00	-0.099
551.50	-0.099
552.00	-0.099
552.50	-0.099
553.00	-0.099
553.50	-0.099
554.00	-0.099
554.50	-0.099
555.00	-0.100
555.50	-0.100
556.00	-0.100
556.50	-0.101
557.00	-0.101
557.50	-0.101
558.00	-0.102
558.50	-0.102
559.00	-0.103
559.50	-0.103
560.00	-0.103
560.50	-0.103
561.00	-0.104
561.50	-0.104
562.00	-0.104
562.50	-0.104
563.00	-0.105
563.50	-0.105
564.00	-0.105
564.50	-0.106
565.00	-0.106
565.50	-0.107
566.00	-0.107
566.50	-0.107
567.00	-0.108
567.50	-0.108
568.00	-0.109
568.50	-0.109
569.00	-0.110
569.50	-0.110
570.00	-0.110
570.50	-0.110
571.00	-0.111
571.50	-0.111
572.00	-0.112
572.50	-0.112
573.00	-0.112
573.50	-0.112
574.00	-0.113
574.50	-0.113
575.00	-0.114
575.50	-0.114
576.00	-0.114
576.50	-0.115
577.00	-0.115
577.50	-0.115
578.00	-0.116
578.50	-0.116
579.00	-0.117
579.50	-0.117
580.00	-0.117
580.50	-0.118
581.00	-0.118
581.50	-0.119
582.00	-0.119
582.50	-0.120
583.00	-0.121
583.50	-0.121
584.00	-0.121
584.50	-0.122
585.00	-0.122
585.50	-0.122
586.00	-0.123
586.50	-0.123
587.00	-0.123
587.50	-0.124
588.00	-0.124
588.50	-0.124
589.00	-0.125
589.50	-0.125
590.00	-0.126
590.50	-0.126
591.00	-0.127
591.50	-0.127
592.00	-0.128
592.50	-0.128
593.00	-0.128
593.50	-0.129
594.00	-0.129
594.50	-0.129
595.00	-0.130
595.50	-0.130
596.00	-0.131
596.50	-0.131
597.00	-0.131
597.50	-0.132
598.00	-0.132
598.50	-0.133
599.00	-0.133
599.50	-0.133
600.00	-0.134
600.50	-0.134
601.00	-0.134
601.50	-0.135
602.00	-0.135
602.50	-0.136
603.00	-0.136
603.50	-0.136
604.00	-0.137
604.50	-0.137
605.00	-0.138
605.50	-0.138
606.00	-0.138
606.50	-0.139
607.00	-0.139
607.50	-0.139
608.00	-0.140
608.50	-0.141
609.00	-0.141
609.50	-0.141
610.00	-0.142
610.50	-0.142
611.00	-0.143
611.50	-0.143
612.00	-0.143
612.50	-0.144
613.00	-0.144
613.50	-0.144
614.00	-0.145
614.50	-0.145
615.00	-0.145
615.50	-0.146
616.00	-0.146
616.50	-0.146
617.00	-0.147
617.50	-0.147
618.00	-0.147
618.50	-0.148
619.00	-0.148
619.50	-0.148
620.00	-0.149
620.50	-0.149
621.00	-0.149
621.50	-0.150
622.00	-0.150
622.50	-0.150
623.00	-0.150
623.50	-0.151
624.00	-0.151
624.50	-0.151
625.00	-0.152
625.50	-0.152
626.00	-0.152
626.50	-0.152
627.00	-0.153
627.50	-0.153
628.00	-0.153
628.50	-0.154
629.00	-0.154
629.50	-0.154
630.00	-0.155
630.50	-0.155
631.00	-0.155
631.50	-0.156
632.00	-0.156
632.50	-0.156
633.00	-0.156
633.50	-0.156
634.00	-0.157
634.50	-0.157
635.00	-0.158
635.50	-0.158
636.00	-0.158
636.50	-0.158
637.00	-0.159
637.50	-0.159
638.00	-0.159
638.50	-0.160
639.00	-0.160
639.50	-0.160
640.00	-0.160
640.50	-0.161
641.00	-0.161
641.50	-0.161
642.00	-0.161
642.50	-0.162
643.00	-0.162
643.50	-0.162
644.00	-0.162
644.50	-0.163
645.00	-0.163
645.50	-0.163
646.00	-0.163
646.50	-0.164
647.00	-0.164
647.50	-0.164
648.00	-0.164
648.50	-0.164
649.00	-0.164
649.50	-0.165
650.00	-0.165
650.50	-0.165
651.00	-0.165
651.50	-0.165
652.00	-0.166
652.50	-0.166
653.00	-0.166
653.50	-0.167
654.00	-0.167
654.50	-0.167
655.00	-0.168
655.50	-0.168
656.00	-0.169
656.50	-0.169
657.00	-0.169
657.50	-0.169
658.00	-0.170
658.50	-0.170
659.00	-0.170
659.50	-0.170
660.00	-0.170
660.50	-0.171
661.00	-0.171
661.50	-0.171
662.00	-0.171
662.50	-0.171
663.00	-0.171
663.50	-0.171
664.00	-0.170
664.50	-0.170
665.00	-0.170
665.50	-0.170
666.00	-0.170
666.50	-0.170
667.00	-0.169
667.50	-0.169
668.00	-0.170
668.50	-0.170
669.00	-0.170
669.50	-0.170
670.00	-0.170
670.50	-0.170
671.00	-0.171
671.50	-0.171
672.00	-0.172
672.50	-0.172
673.00	-0.172
673.50	-0.173
674.00	-0.173
674.50	-0.174
675.00	-0.174
675.50	-0.175
676.00	-0.175
676.50	-0.175
677.00	-0.175
677.50	-0.176
678.00	-0.176
678.50	-0.176
679.00	-0.176
679.50	-0.177
680.00	-0.177
680.50	-0.177
681.00	-0.177
681.50	-0.178
682.00	-0.178
682.50	-0.178
683.00	-0.178
683.50	-0.178
684.00	-0.178
684.50	-0.179
685.00	-0.179
685.50	-0.179
686.00	-0.179
686.50	-0.179
687.00	-0.180
687.50	-0.180
688.00	-0.180
688.50	-0.180
689.00	-0.180
689.50	-0.181
690.00	-0.181
690.50	-0.181
691.00	-0.181
691.50	-0.181
692.00	-0.181
692.50	-0.182
693.00	-0.182
693.50	-0.182
694.00	-0.182
694.50	-0.182
695.00	-0.182
695.50	-0.182
696.00	-0.182
696.50	-0.182
697.00	-0.182
697.50	-0.182
698.00	-0.183
698.50	-0.183
699.00	-0.183
699.50	-0.183
700.00	-0.183
700.50	-0.183
701.00	-0.183
701.50	-0.184
702.00	-0.184
702.50	-0.184
703.00	-0.184
703.50	-0.184
704.00	-0.184
704.50	-0.184
705.00	-0.184
705.50	-0.184
706.00	-0.185
706.50	-0.185
707.00	-0.185
707.50	-0.185
708.00	-0.185
708.50	-0.186
709.00	-0.186
709.50	-0.186
710.00	-0.186
710.50	-0.187
711.00	-0.187
711.50	-0.187
712.00	-0.187
712.50	-0.187
713.00	-0.187
713.50	-0.187
714.00	-0.187
714.50	-0.187
715.00	-0.187
715.50	-0.187
716.00	-0.187
716.50	-0.188
717.00	-0.188
717.50	-0.188
718.00	-0.188
718.50	-0.188
719.00	-0.189
719.50	-0.189
720.00	-0.189
720.50	-0.189
721.00	-0.189
721.50	-0.189
722.00	-0.189
722.50	-0.190
723.00	-0.190
723.50	-0.190
724.00	-0.190
724.50	-0.190
725.00	-0.191
725.50	-0.191
726.00	-0.191
726.50	-0.191
727.00	-0.191
727.50	-0.191
728.00	-0.191
728.50	-0.191
729.00	-0.192
729.50	-0.192
730.00	-0.192
730.50	-0.192
731.00	-0.192
731.50	-0.193
732.00	-0.193
732.50	-0.193
733.00	-0.193
733.50	-0.193
734.00	-0.193
734.50	-0.193
735.00	-0.193
735.50	-0.194
736.00	-0.194
736.50	-0.194
737.00	-0.194
737.50	-0.194
738.00	-0.195
738.50	-0.195
739.00	-0.195
739.50	-0.195
740.00	-0.195
740.50	-0.195
741.00	-0.196
741.50	-0.196
742.00	-0.196
742.50	-0.196
743.00	-0.197
743.50	-0.197
744.00	-0.197
744.50	-0.197
745.00	-0.197
745.50	-0.197
746.00	-0.197
746.50	-0.198
747.00	-0.198
747.50	-0.198
748.00	-0.198
748.50	-0.198
749.00	-0.198
749.50	-0.198
750.00	-0.199
750.50	-0.199
751.00	-0.199
751.50	-0.199
752.00	-0.199
752.50	-0.199
753.00	-0.200
753.50	-0.200
754.00	-0.200
754.50	-0.200
755.00	-0.201
755.50	-0.201
756.00	-0.201
756.50	-0.201
757.00	-0.201
757.50	-0.202
758.00	-0.202
758.50	-0.202
759.00	-0.202
759.50	-0.202
760.00	-0.203
760.50	-0.203
761.00	-0.203
761.50	-0.203
762.00	-0.204
762.50	-0.204
763.00	-0.204
763.50	-0.205
764.00	-0.205
764.50	-0.205
765.00	-0.205
765.50	-0.206
766.00	-0.206
766.50	-0.206
767.00	-0.206
767.50	-0.206
768.00	-0.206
768.50	-0.207
769.00	-0.207
769.50	-0.207
770.00	-0.207
770.50	-0.207
771.00	-0.208
771.50	-0.208
772.00	-0.209
772.50	-0.209
773.00	-0.210
773.50	-0.210
774.00	-0.210
774.50	-0.211
775.00	-0.211
775.50	-0.211
776.00	-0.212
776.50	-0.212
777.00	-0.212
777.50	-0.212
778.00	-0.213
778.50	-0.213
779.00	-0.213
779.50	-0.213
780.00	-0.213
780.50	-0.213
781.00	-0.213
781.50	-0.213
782.00	-0.213
782.50	-0.213
783.00	-0.213
783.50	-0.213
784.00	-0.213
784.50	-0.213
785.00	-0.214
785.50	-0.214
786.00	-0.214
786.50	-0.214
787.00	-0.214
787.50	-0.214
788.00	-0.214
788.50	-0.214
789.00	-0.214
789.50	-0.214
790.00	-0.213
790.50	-0.214
791.00	-0.214
791.50	-0.214
792.00	-0.214
792.50	-0.214
793.00	-0.214
793.50	-0.214
794.00	-0.215
794.50	-0.215
795.00	-0.215
795.50	-0.215
796.00	-0.215
796.50	-0.215
797.00	-0.215
797.50	-0.215
798.00	-0.215
798.50	-0.216
799.00	-0.216
799.50	-0.216
800.00	-0.216

## Sheet: 10
Column1	Column2
045 - RawData
Wavelength(nm)	Absorbance
300.00	2.238
300.50	2.196
301.00	2.137
301.50	2.081
302.00	2.031
302.50	1.964
303.00	1.909
303.50	1.858
304.00	1.805
304.50	1.761
305.00	1.706
305.50	1.662
306.00	1.617
306.50	1.573
307.00	1.534
307.50	1.497
308.00	1.464
308.50	1.429
309.00	1.396
309.50	1.369
310.00	1.341
310.50	1.316
311.00	1.290
311.50	1.268
312.00	1.243
312.50	1.222
313.00	1.203
313.50	1.184
314.00	1.164
314.50	1.148
315.00	1.130
315.50	1.115
316.00	1.099
316.50	1.086
317.00	1.073
317.50	1.060
318.00	1.049
318.50	1.039
319.00	1.027
319.50	1.020
320.00	1.009
320.50	1.000
321.00	0.990
321.50	0.979
322.00	0.971
322.50	0.962
323.00	0.952
323.50	0.943
324.00	0.933
324.50	0.925
325.00	0.916
325.50	0.908
326.00	0.900
326.50	0.892
327.00	0.883
327.50	0.875
328.00	0.867
328.50	0.858
329.00	0.850
329.50	0.842
330.00	0.834
330.50	0.825
331.00	0.818
331.50	0.810
332.00	0.803
332.50	0.796
333.00	0.788
333.50	0.781
334.00	0.773
334.50	0.766
335.00	0.759
335.50	0.750
336.00	0.742
336.50	0.735
337.00	0.726
337.50	0.720
338.00	0.711
338.50	0.703
339.00	0.695
339.50	0.688
340.00	0.680
340.50	0.672
341.00	0.664
341.50	0.657
342.00	0.648
342.50	0.641
343.00	0.633
343.50	0.625
344.00	0.617
344.50	0.610
345.00	0.602
345.50	0.593
346.00	0.585
346.50	0.576
347.00	0.567
347.50	0.558
348.00	0.548
348.50	0.539
349.00	0.530
349.50	0.520
350.00	0.511
350.50	0.502
351.00	0.493
351.50	0.484
352.00	0.475
352.50	0.467
353.00	0.458
353.50	0.449
354.00	0.440
354.50	0.431
355.00	0.423
355.50	0.414
356.00	0.406
356.50	0.398
357.00	0.390
357.50	0.383
358.00	0.376
358.50	0.370
359.00	0.363
359.50	0.358
360.00	0.353
360.50	0.347
361.00	0.343
361.50	0.339
362.00	0.335
362.50	0.331
363.00	0.328
363.50	0.325
364.00	0.323
364.50	0.322
365.00	0.321
365.50	0.321
366.00	0.321
366.50	0.322
367.00	0.323
367.50	0.325
368.00	0.327
368.50	0.329
369.00	0.332
369.50	0.334
370.00	0.337
370.50	0.339
371.00	0.342
371.50	0.344
372.00	0.346
372.50	0.348
373.00	0.349
373.50	0.349
374.00	0.350
374.50	0.350
375.00	0.351
375.50	0.351
376.00	0.351
376.50	0.350
377.00	0.350
377.50	0.350
378.00	0.350
378.50	0.351
379.00	0.352
379.50	0.353
380.00	0.354
380.50	0.355
381.00	0.357
381.50	0.358
382.00	0.360
382.50	0.362
383.00	0.363
383.50	0.364
384.00	0.365
384.50	0.367
385.00	0.367
385.50	0.368
386.00	0.368
386.50	0.368
387.00	0.368
387.50	0.367
388.00	0.366
388.50	0.365
389.00	0.363
389.50	0.361
390.00	0.359
390.50	0.356
391.00	0.352
391.50	0.349
392.00	0.345
392.50	0.341
393.00	0.338
393.50	0.334
394.00	0.330
394.50	0.326
395.00	0.322
395.50	0.318
396.00	0.315
396.50	0.311
397.00	0.307
397.50	0.303
398.00	0.299
398.50	0.295
399.00	0.292
399.50	0.288
400.00	0.284
400.50	0.280
401.00	0.277
401.50	0.274
402.00	0.270
402.50	0.267
403.00	0.263
403.50	0.260
404.00	0.256
404.50	0.253
405.00	0.249
405.50	0.246
406.00	0.242
406.50	0.239
407.00	0.236
407.50	0.233
408.00	0.229
408.50	0.226
409.00	0.223
409.50	0.219
410.00	0.216
410.50	0.212
411.00	0.209
411.50	0.206
412.00	0.203
412.50	0.199
413.00	0.196
413.50	0.193
414.00	0.189
414.50	0.186
415.00	0.183
415.50	0.179
416.00	0.176
416.50	0.173
417.00	0.169
417.50	0.166
418.00	0.163
418.50	0.160
419.00	0.157
419.50	0.154
420.00	0.151
420.50	0.148
421.00	0.145
421.50	0.142
422.00	0.139
422.50	0.136
423.00	0.133
423.50	0.130
424.00	0.128
424.50	0.125
425.00	0.123
425.50	0.120
426.00	0.118
426.50	0.116
427.00	0.113
427.50	0.111
428.00	0.109
428.50	0.106
429.00	0.104
429.50	0.102
430.00	0.099
430.50	0.097
431.00	0.095
431.50	0.093
432.00	0.091
432.50	0.089
433.00	0.087
433.50	0.085
434.00	0.083
434.50	0.082
435.00	0.080
435.50	0.078
436.00	0.076
436.50	0.075
437.00	0.073
437.50	0.072
438.00	0.070
438.50	0.069
439.00	0.067
439.50	0.066
440.00	0.065
440.50	0.064
441.00	0.063
441.50	0.062
442.00	0.062
442.50	0.061
443.00	0.060
443.50	0.060
444.00	0.059
444.50	0.059
445.00	0.058
445.50	0.058
446.00	0.058
446.50	0.058
447.00	0.058
447.50	0.058
448.00	0.058
448.50	0.059
449.00	0.059
449.50	0.060
450.00	0.061
450.50	0.061
451.00	0.062
451.50	0.063
452.00	0.064
452.50	0.066
453.00	0.067
453.50	0.068
454.00	0.069
454.50	0.070
455.00	0.071
455.50	0.071
456.00	0.072
456.50	0.072
457.00	0.073
457.50	0.073
458.00	0.074
458.50	0.074
459.00	0.074
459.50	0.073
460.00	0.073
460.50	0.072
461.00	0.072
461.50	0.071
462.00	0.070
462.50	0.069
463.00	0.068
463.50	0.067
464.00	0.066
464.50	0.065
465.00	0.063
465.50	0.062
466.00	0.060
466.50	0.059
467.00	0.057
467.50	0.056
468.00	0.054
468.50	0.053
469.00	0.051
469.50	0.050
470.00	0.048
470.50	0.047
471.00	0.046
471.50	0.045
472.00	0.044
472.50	0.043
473.00	0.042
473.50	0.041
474.00	0.040
474.50	0.040
475.00	0.039
475.50	0.039
476.00	0.038
476.50	0.038
477.00	0.037
477.50	0.037
478.00	0.036
478.50	0.035
479.00	0.035
479.50	0.034
480.00	0.033
480.50	0.032
481.00	0.032
481.50	0.031
482.00	0.030
482.50	0.029
483.00	0.028
483.50	0.028
484.00	0.027
484.50	0.027
485.00	0.026
485.50	0.026
486.00	0.026
486.50	0.025
487.00	0.025
487.50	0.025
488.00	0.025
488.50	0.025
489.00	0.025
489.50	0.025
490.00	0.026
490.50	0.026
491.00	0.026
491.50	0.027
492.00	0.027
492.50	0.027
493.00	0.028
493.50	0.029
494.00	0.029
494.50	0.030
495.00	0.030
495.50	0.031
496.00	0.031
496.50	0.032
497.00	0.033
497.50	0.034
498.00	0.034
498.50	0.035
499.00	0.036
499.50	0.037
500.00	0.038
500.50	0.038
501.00	0.039
501.50	0.040
502.00	0.041
502.50	0.042
503.00	0.043
503.50	0.044
504.00	0.046
504.50	0.047
505.00	0.048
505.50	0.049
506.00	0.050
506.50	0.052
507.00	0.053
507.50	0.054
508.00	0.055
508.50	0.057
509.00	0.058
509.50	0.059
510.00	0.060
510.50	0.061
511.00	0.062
511.50	0.064
512.00	0.065
512.50	0.066
513.00	0.067
513.50	0.069
514.00	0.070
514.50	0.071
515.00	0.072
515.50	0.074
516.00	0.075
516.50	0.076
517.00	0.077
517.50	0.078
518.00	0.080
518.50	0.081
519.00	0.083
519.50	0.084
520.00	0.085
520.50	0.087
521.00	0.088
521.50	0.089
522.00	0.091
522.50	0.092
523.00	0.093
523.50	0.094
524.00	0.095
524.50	0.097
525.00	0.098
525.50	0.099
526.00	0.100
526.50	0.101
527.00	0.103
527.50	0.104
528.00	0.105
528.50	0.106
529.00	0.107
529.50	0.108
530.00	0.109
530.50	0.110
531.00	0.111
531.50	0.112
532.00	0.113
532.50	0.114
533.00	0.115
533.50	0.116
534.00	0.117
534.50	0.117
535.00	0.118
535.50	0.119
536.00	0.120
536.50	0.120
537.00	0.121
537.50	0.121
538.00	0.122
538.50	0.122
539.00	0.122
539.50	0.123
540.00	0.123
540.50	0.123
541.00	0.124
541.50	0.124
542.00	0.124
542.50	0.125
543.00	0.125
543.50	0.125
544.00	0.125
544.50	0.126
545.00	0.126
545.50	0.126
546.00	0.126
546.50	0.126
547.00	0.126
547.50	0.126
548.00	0.126
548.50	0.126
549.00	0.126
549.50	0.126
550.00	0.126
550.50	0.126
551.00	0.126
551.50	0.126
552.00	0.125
552.50	0.125
553.00	0.125
553.50	0.125
554.00	0.124
554.50	0.124
555.00	0.124
555.50	0.123
556.00	0.123
556.50	0.122
557.00	0.121
557.50	0.120
558.00	0.120
558.50	0.119
559.00	0.118
559.50	0.117
560.00	0.116
560.50	0.115
561.00	0.114
561.50	0.113
562.00	0.112
562.50	0.111
563.00	0.110
563.50	0.108
564.00	0.107
564.50	0.106
565.00	0.105
565.50	0.104
566.00	0.103
566.50	0.102
567.00	0.101
567.50	0.099
568.00	0.098
568.50	0.098
569.00	0.097
569.50	0.096
570.00	0.095
570.50	0.094
571.00	0.094
571.50	0.093
572.00	0.092
572.50	0.091
573.00	0.091
573.50	0.090
574.00	0.089
574.50	0.088
575.00	0.087
575.50	0.086
576.00	0.085
576.50	0.085
577.00	0.084
577.50	0.083
578.00	0.082
578.50	0.081
579.00	0.080
579.50	0.079
580.00	0.078
580.50	0.077
581.00	0.076
581.50	0.074
582.00	0.073
582.50	0.072
583.00	0.072
583.50	0.071
584.00	0.070
584.50	0.069
585.00	0.068
585.50	0.067
586.00	0.066
586.50	0.065
587.00	0.064
587.50	0.063
588.00	0.062
588.50	0.061
589.00	0.060
589.50	0.059
590.00	0.058
590.50	0.057
591.00	0.056
591.50	0.055
592.00	0.054
592.50	0.053
593.00	0.052
593.50	0.051
594.00	0.050
594.50	0.049
595.00	0.048
595.50	0.047
596.00	0.046
596.50	0.045
597.00	0.045
597.50	0.044
598.00	0.043
598.50	0.042
599.00	0.041
599.50	0.040
600.00	0.039
600.50	0.039
601.00	0.038
601.50	0.037
602.00	0.036
602.50	0.036
603.00	0.035
603.50	0.034
604.00	0.034
604.50	0.033
605.00	0.032
605.50	0.032
606.00	0.031
606.50	0.030
607.00	0.030
607.50	0.029
608.00	0.028
608.50	0.028
609.00	0.028
609.50	0.027
610.00	0.026
610.50	0.026
611.00	0.026
611.50	0.025
612.00	0.025
612.50	0.025
613.00	0.024
613.50	0.024
614.00	0.024
614.50	0.023
615.00	0.023
615.50	0.023
616.00	0.023
616.50	0.023
617.00	0.023
617.50	0.022
618.00	0.022
618.50	0.022
619.00	0.022
619.50	0.022
620.00	0.022
620.50	0.022
621.00	0.022
621.50	0.022
622.00	0.022
622.50	0.022
623.00	0.022
623.50	0.022
624.00	0.022
624.50	0.021
625.00	0.021
625.50	0.021
626.00	0.021
626.50	0.021
627.00	0.021
627.50	0.021
628.00	0.020
628.50	0.020
629.00	0.020
629.50	0.020
630.00	0.020
630.50	0.019
631.00	0.019
631.50	0.019
632.00	0.019
632.50	0.018
633.00	0.018
633.50	0.018
634.00	0.018
634.50	0.017
635.00	0.017
635.50	0.016
636.00	0.016
636.50	0.016
637.00	0.015
637.50	0.015
638.00	0.015
638.50	0.014
639.00	0.014
639.50	0.014
640.00	0.014
640.50	0.013
641.00	0.013
641.50	0.013
642.00	0.013
642.50	0.012
643.00	0.012
643.50	0.012
644.00	0.011
644.50	0.010
645.00	0.010
645.50	0.010
646.00	0.009
646.50	0.009
647.00	0.008
647.50	0.008
648.00	0.008
648.50	0.008
649.00	0.007
649.50	0.007
650.00	0.007
650.50	0.007
651.00	0.007
651.50	0.007
652.00	0.007
652.50	0.006
653.00	0.006
653.50	0.006
654.00	0.006
654.50	0.006
655.00	0.006
655.50	0.006
656.00	0.006
656.50	0.005
657.00	0.005
657.50	0.005
658.00	0.004
658.50	0.004
659.00	0.003
659.50	0.002
660.00	0.002
660.50	0.001
661.00	0.000
661.50	-0.001
662.00	-0.001
662.50	-0.002
663.00	-0.003
663.50	-0.004
664.00	-0.004
664.50	-0.005
665.00	-0.006
665.50	-0.006
666.00	-0.007
666.50	-0.008
667.00	-0.008
667.50	-0.009
668.00	-0.010
668.50	-0.010
669.00	-0.011
669.50	-0.012
670.00	-0.013
670.50	-0.013
671.00	-0.014
671.50	-0.015
672.00	-0.016
672.50	-0.017
673.00	-0.017
673.50	-0.018
674.00	-0.019
674.50	-0.019
675.00	-0.020
675.50	-0.021
676.00	-0.021
676.50	-0.022
677.00	-0.022
677.50	-0.023
678.00	-0.024
678.50	-0.024
679.00	-0.025
679.50	-0.025
680.00	-0.026
680.50	-0.027
681.00	-0.027
681.50	-0.028
682.00	-0.028
682.50	-0.029
683.00	-0.029
683.50	-0.030
684.00	-0.030
684.50	-0.031
685.00	-0.031
685.50	-0.032
686.00	-0.033
686.50	-0.033
687.00	-0.034
687.50	-0.034
688.00	-0.035
688.50	-0.036
689.00	-0.036
689.50	-0.037
690.00	-0.037
690.50	-0.038
691.00	-0.039
691.50	-0.040
692.00	-0.040
692.50	-0.041
693.00	-0.041
693.50	-0.042
694.00	-0.042
694.50	-0.043
695.00	-0.043
695.50	-0.044
696.00	-0.044
696.50	-0.045
697.00	-0.046
697.50	-0.046
698.00	-0.047
698.50	-0.047
699.00	-0.048
699.50	-0.049
700.00	-0.049
700.50	-0.050
701.00	-0.050
701.50	-0.051
702.00	-0.051
702.50	-0.052
703.00	-0.053
703.50	-0.053
704.00	-0.054
704.50	-0.055
705.00	-0.055
705.50	-0.056
706.00	-0.057
706.50	-0.057
707.00	-0.058
707.50	-0.058
708.00	-0.059
708.50	-0.060
709.00	-0.060
709.50	-0.061
710.00	-0.062
710.50	-0.062
711.00	-0.063
711.50	-0.063
712.00	-0.064
712.50	-0.064
713.00	-0.064
713.50	-0.065
714.00	-0.065
714.50	-0.066
715.00	-0.066
715.50	-0.067
716.00	-0.068
716.50	-0.068
717.00	-0.069
717.50	-0.070
718.00	-0.071
718.50	-0.071
719.00	-0.072
719.50	-0.073
720.00	-0.073
720.50	-0.074
721.00	-0.075
721.50	-0.075
722.00	-0.076
722.50	-0.076
723.00	-0.077
723.50	-0.078
724.00	-0.078
724.50	-0.079
725.00	-0.079
725.50	-0.080
726.00	-0.081
726.50	-0.081
727.00	-0.082
727.50	-0.083
728.00	-0.083
728.50	-0.084
729.00	-0.085
729.50	-0.085
730.00	-0.086
730.50	-0.087
731.00	-0.087
731.50	-0.088
732.00	-0.089
732.50	-0.089
733.00	-0.089
733.50	-0.090
734.00	-0.091
734.50	-0.092
735.00	-0.092
735.50	-0.093
736.00	-0.093
736.50	-0.094
737.00	-0.095
737.50	-0.095
738.00	-0.096
738.50	-0.096
739.00	-0.097
739.50	-0.097
740.00	-0.098
740.50	-0.099
741.00	-0.099
741.50	-0.100
742.00	-0.100
742.50	-0.101
743.00	-0.101
743.50	-0.102
744.00	-0.102
744.50	-0.103
745.00	-0.104
745.50	-0.104
746.00	-0.105
746.50	-0.106
747.00	-0.106
747.50	-0.107
748.00	-0.108
748.50	-0.108
749.00	-0.109
749.50	-0.109
750.00	-0.110
750.50	-0.110
751.00	-0.111
751.50	-0.112
752.00	-0.113
752.50	-0.113
753.00	-0.114
753.50	-0.114
754.00	-0.115
754.50	-0.115
755.00	-0.116
755.50	-0.116
756.00	-0.117
756.50	-0.117
757.00	-0.118
757.50	-0.118
758.00	-0.119
758.50	-0.120
759.00	-0.120
759.50	-0.120
760.00	-0.121
760.50	-0.122
761.00	-0.122
761.50	-0.123
762.00	-0.123
762.50	-0.124
763.00	-0.125
763.50	-0.125
764.00	-0.125
764.50	-0.126
765.00	-0.126
765.50	-0.126
766.00	-0.127
766.50	-0.127
767.00	-0.128
767.50	-0.128
768.00	-0.129
768.50	-0.129
769.00	-0.130
769.50	-0.130
770.00	-0.130
770.50	-0.131
771.00	-0.131
771.50	-0.132
772.00	-0.132
772.50	-0.133
773.00	-0.133
773.50	-0.134
774.00	-0.135
774.50	-0.135
775.00	-0.135
775.50	-0.136
776.00	-0.136
776.50	-0.137
777.00	-0.137
777.50	-0.137
778.00	-0.137
778.50	-0.137
779.00	-0.138
779.50	-0.138
780.00	-0.138
780.50	-0.139
781.00	-0.139
781.50	-0.140
782.00	-0.140
782.50	-0.140
783.00	-0.141
783.50	-0.141
784.00	-0.141
784.50	-0.142
785.00	-0.142
785.50	-0.142
786.00	-0.142
786.50	-0.142
787.00	-0.142
787.50	-0.142
788.00	-0.143
788.50	-0.143
789.00	-0.143
789.50	-0.143
790.00	-0.143
790.50	-0.144
791.00	-0.144
791.50	-0.144
792.00	-0.144
792.50	-0.145
793.00	-0.145
793.50	-0.145
794.00	-0.146
794.50	-0.146
795.00	-0.146
795.50	-0.146
796.00	-0.146
796.50	-0.147
797.00	-0.147
797.50	-0.147
798.00	-0.147
798.50	-0.147
799.00	-0.147
799.50	-0.147
800.00	-0.147

## Sheet: 9
Column1	Column2
040 - RawData
Wavelength(nm)	Absorbance
300.00	0.305
300.50	0.286
301.00	0.264
301.50	0.240
302.00	0.215
302.50	0.187
303.00	0.162
303.50	0.139
304.00	0.117
304.50	0.096
305.00	0.076
305.50	0.058
306.00	0.040
306.50	0.024
307.00	0.008
307.50	-0.007
308.00	-0.021
308.50	-0.034
309.00	-0.046
309.50	-0.058
310.00	-0.070
310.50	-0.080
311.00	-0.091
311.50	-0.100
312.00	-0.109
312.50	-0.117
313.00	-0.124
313.50	-0.131
314.00	-0.138
314.50	-0.144
315.00	-0.149
315.50	-0.154
316.00	-0.158
316.50	-0.163
317.00	-0.167
317.50	-0.171
318.00	-0.175
318.50	-0.178
319.00	-0.182
319.50	-0.185
320.00	-0.188
320.50	-0.191
321.00	-0.194
321.50	-0.196
322.00	-0.199
322.50	-0.200
323.00	-0.202
323.50	-0.204
324.00	-0.205
324.50	-0.207
325.00	-0.208
325.50	-0.210
326.00	-0.211
326.50	-0.212
327.00	-0.213
327.50	-0.214
328.00	-0.215
328.50	-0.216
329.00	-0.217
329.50	-0.218
330.00	-0.218
330.50	-0.218
331.00	-0.219
331.50	-0.219
332.00	-0.220
332.50	-0.220
333.00	-0.219
333.50	-0.219
334.00	-0.220
334.50	-0.220
335.00	-0.220
335.50	-0.219
336.00	-0.219
336.50	-0.219
337.00	-0.219
337.50	-0.219
338.00	-0.218
338.50	-0.217
339.00	-0.217
339.50	-0.217
340.00	-0.216
340.50	-0.216
341.00	-0.215
341.50	-0.215
342.00	-0.214
342.50	-0.214
343.00	-0.213
343.50	-0.212
344.00	-0.212
344.50	-0.211
345.00	-0.210
345.50	-0.210
346.00	-0.209
346.50	-0.209
347.00	-0.208
347.50	-0.208
348.00	-0.207
348.50	-0.207
349.00	-0.206
349.50	-0.205
350.00	-0.204
350.50	-0.203
351.00	-0.201
351.50	-0.200
352.00	-0.199
352.50	-0.197
353.00	-0.196
353.50	-0.194
354.00	-0.193
354.50	-0.191
355.00	-0.189
355.50	-0.188
356.00	-0.186
356.50	-0.184
357.00	-0.182
357.50	-0.181
358.00	-0.179
358.50	-0.178
359.00	-0.177
359.50	-0.176
360.00	-0.175
360.50	-0.175
361.00	-0.174
361.50	-0.173
362.00	-0.171
362.50	-0.170
363.00	-0.168
363.50	-0.166
364.00	-0.164
364.50	-0.161
365.00	-0.159
365.50	-0.157
366.00	-0.154
366.50	-0.152
367.00	-0.149
367.50	-0.147
368.00	-0.144
368.50	-0.142
369.00	-0.139
369.50	-0.136
370.00	-0.134
370.50	-0.131
371.00	-0.129
371.50	-0.127
372.00	-0.124
372.50	-0.122
373.00	-0.119
373.50	-0.117
374.00	-0.115
374.50	-0.113
375.00	-0.111
375.50	-0.109
376.00	-0.107
376.50	-0.105
377.00	-0.103
377.50	-0.101
378.00	-0.098
378.50	-0.096
379.00	-0.094
379.50	-0.092
380.00	-0.090
380.50	-0.088
381.00	-0.086
381.50	-0.084
382.00	-0.083
382.50	-0.081
383.00	-0.079
383.50	-0.078
384.00	-0.076
384.50	-0.074
385.00	-0.073
385.50	-0.071
386.00	-0.070
386.50	-0.069
387.00	-0.068
387.50	-0.067
388.00	-0.066
388.50	-0.065
389.00	-0.065
389.50	-0.064
390.00	-0.064
390.50	-0.064
391.00	-0.064
391.50	-0.064
392.00	-0.064
392.50	-0.064
393.00	-0.065
393.50	-0.066
394.00	-0.067
394.50	-0.068
395.00	-0.069
395.50	-0.070
396.00	-0.071
396.50	-0.072
397.00	-0.074
397.50	-0.075
398.00	-0.076
398.50	-0.077
399.00	-0.078
399.50	-0.079
400.00	-0.081
400.50	-0.082
401.00	-0.083
401.50	-0.084
402.00	-0.085
402.50	-0.086
403.00	-0.087
403.50	-0.088
404.00	-0.089
404.50	-0.089
405.00	-0.090
405.50	-0.091
406.00	-0.092
406.50	-0.093
407.00	-0.093
407.50	-0.094
408.00	-0.094
408.50	-0.094
409.00	-0.095
409.50	-0.095
410.00	-0.096
410.50	-0.096
411.00	-0.096
411.50	-0.097
412.00	-0.097
412.50	-0.098
413.00	-0.099
413.50	-0.099
414.00	-0.100
414.50	-0.101
415.00	-0.102
415.50	-0.103
416.00	-0.104
416.50	-0.106
417.00	-0.107
417.50	-0.109
418.00	-0.110
418.50	-0.112
419.00	-0.114
419.50	-0.116
420.00	-0.118
420.50	-0.120
421.00	-0.122
421.50	-0.124
422.00	-0.126
422.50	-0.128
423.00	-0.130
423.50	-0.132
424.00	-0.134
424.50	-0.136
425.00	-0.138
425.50	-0.140
426.00	-0.142
426.50	-0.144
427.00	-0.146
427.50	-0.148
428.00	-0.150
428.50	-0.153
429.00	-0.155
429.50	-0.157
430.00	-0.159
430.50	-0.161
431.00	-0.164
431.50	-0.166
432.00	-0.168
432.50	-0.170
433.00	-0.172
433.50	-0.175
434.00	-0.177
434.50	-0.179
435.00	-0.181
435.50	-0.183
436.00	-0.185
436.50	-0.187
437.00	-0.189
437.50	-0.191
438.00	-0.193
438.50	-0.195
439.00	-0.197
439.50	-0.199
440.00	-0.200
440.50	-0.202
441.00	-0.204
441.50	-0.205
442.00	-0.207
442.50	-0.208
443.00	-0.210
443.50	-0.211
444.00	-0.212
444.50	-0.214
445.00	-0.215
445.50	-0.217
446.00	-0.218
446.50	-0.220
447.00	-0.221
447.50	-0.223
448.00	-0.224
448.50	-0.226
449.00	-0.228
449.50	-0.229
450.00	-0.231
450.50	-0.233
451.00	-0.235
451.50	-0.236
452.00	-0.238
452.50	-0.240
453.00	-0.241
453.50	-0.243
454.00	-0.244
454.50	-0.245
455.00	-0.246
455.50	-0.248
456.00	-0.249
456.50	-0.250
457.00	-0.251
457.50	-0.252
458.00	-0.253
458.50	-0.254
459.00	-0.255
459.50	-0.256
460.00	-0.257
460.50	-0.258
461.00	-0.258
461.50	-0.259
462.00	-0.259
462.50	-0.260
463.00	-0.260
463.50	-0.260
464.00	-0.259
464.50	-0.259
465.00	-0.258
465.50	-0.257
466.00	-0.256
466.50	-0.254
467.00	-0.253
467.50	-0.251
468.00	-0.249
468.50	-0.247
469.00	-0.245
469.50	-0.242
470.00	-0.241
470.50	-0.239
471.00	-0.237
471.50	-0.235
472.00	-0.234
472.50	-0.233
473.00	-0.232
473.50	-0.232
474.00	-0.232
474.50	-0.232
475.00	-0.232
475.50	-0.233
476.00	-0.234
476.50	-0.234
477.00	-0.236
477.50	-0.237
478.00	-0.238
478.50	-0.239
479.00	-0.240
479.50	-0.241
480.00	-0.242
480.50	-0.243
481.00	-0.244
481.50	-0.244
482.00	-0.245
482.50	-0.245
483.00	-0.246
483.50	-0.246
484.00	-0.246
484.50	-0.246
485.00	-0.246
485.50	-0.245
486.00	-0.245
486.50	-0.245
487.00	-0.244
487.50	-0.243
488.00	-0.243
488.50	-0.242
489.00	-0.242
489.50	-0.241
490.00	-0.240
490.50	-0.239
491.00	-0.239
491.50	-0.238
492.00	-0.237
492.50	-0.236
493.00	-0.236
493.50	-0.235
494.00	-0.234
494.50	-0.233
495.00	-0.232
495.50	-0.231
496.00	-0.230
496.50	-0.229
497.00	-0.228
497.50	-0.228
498.00	-0.227
498.50	-0.226
499.00	-0.225
499.50	-0.224
500.00	-0.223
500.50	-0.222
501.00	-0.221
501.50	-0.220
502.00	-0.219
502.50	-0.218
503.00	-0.217
503.50	-0.216
504.00	-0.215
504.50	-0.214
505.00	-0.213
505.50	-0.212
506.00	-0.211
506.50	-0.210
507.00	-0.209
507.50	-0.208
508.00	-0.207
508.50	-0.206
509.00	-0.204
509.50	-0.203
510.00	-0.202
510.50	-0.201
511.00	-0.200
511.50	-0.199
512.00	-0.198
512.50	-0.197
513.00	-0.196
513.50	-0.194
514.00	-0.193
514.50	-0.192
515.00	-0.191
515.50	-0.190
516.00	-0.189
516.50	-0.187
517.00	-0.186
517.50	-0.185
518.00	-0.184
518.50	-0.183
519.00	-0.181
519.50	-0.180
520.00	-0.179
520.50	-0.178
521.00	-0.177
521.50	-0.176
522.00	-0.175
522.50	-0.174
523.00	-0.173
523.50	-0.173
524.00	-0.172
524.50	-0.171
525.00	-0.170
525.50	-0.169
526.00	-0.168
526.50	-0.167
527.00	-0.166
527.50	-0.165
528.00	-0.164
528.50	-0.164
529.00	-0.165
529.50	-0.165
530.00	-0.165
530.50	-0.166
531.00	-0.166
531.50	-0.166
532.00	-0.166
532.50	-0.166
533.00	-0.165
533.50	-0.164
534.00	-0.163
534.50	-0.162
535.00	-0.161
535.50	-0.160
536.00	-0.160
536.50	-0.159
537.00	-0.158
537.50	-0.158
538.00	-0.157
538.50	-0.157
539.00	-0.156
539.50	-0.156
540.00	-0.155
540.50	-0.154
541.00	-0.154
541.50	-0.154
542.00	-0.153
542.50	-0.153
543.00	-0.153
543.50	-0.153
544.00	-0.153
544.50	-0.153
545.00	-0.153
545.50	-0.153
546.00	-0.153
546.50	-0.153
547.00	-0.153
547.50	-0.153
548.00	-0.153
548.50	-0.153
549.00	-0.154
549.50	-0.154
550.00	-0.154
550.50	-0.155
551.00	-0.155
551.50	-0.155
552.00	-0.156
552.50	-0.156
553.00	-0.157
553.50	-0.157
554.00	-0.158
554.50	-0.159
555.00	-0.159
555.50	-0.160
556.00	-0.161
556.50	-0.162
557.00	-0.163
557.50	-0.164
558.00	-0.165
558.50	-0.166
559.00	-0.167
559.50	-0.168
560.00	-0.169
560.50	-0.170
561.00	-0.171
561.50	-0.172
562.00	-0.173
562.50	-0.174
563.00	-0.175
563.50	-0.176
564.00	-0.177
564.50	-0.178
565.00	-0.179
565.50	-0.180
566.00	-0.181
566.50	-0.182
567.00	-0.183
567.50	-0.184
568.00	-0.185
568.50	-0.186
569.00	-0.187
569.50	-0.188
570.00	-0.189
570.50	-0.189
571.00	-0.190
571.50	-0.191
572.00	-0.192
572.50	-0.192
573.00	-0.193
573.50	-0.194
574.00	-0.194
574.50	-0.195
575.00	-0.196
575.50	-0.196
576.00	-0.197
576.50	-0.198
577.00	-0.198
577.50	-0.199
578.00	-0.199
578.50	-0.200
579.00	-0.200
579.50	-0.201
580.00	-0.201
580.50	-0.202
581.00	-0.203
581.50	-0.203
582.00	-0.204
582.50	-0.204
583.00	-0.204
583.50	-0.205
584.00	-0.205
584.50	-0.206
585.00	-0.206
585.50	-0.206
586.00	-0.207
586.50	-0.207
587.00	-0.208
587.50	-0.208
588.00	-0.209
588.50	-0.209
589.00	-0.210
589.50	-0.210
590.00	-0.211
590.50	-0.211
591.00	-0.212
591.50	-0.212
592.00	-0.213
592.50	-0.214
593.00	-0.214
593.50	-0.215
594.00	-0.216
594.50	-0.217
595.00	-0.218
595.50	-0.218
596.00	-0.219
596.50	-0.220
597.00	-0.221
597.50	-0.222
598.00	-0.222
598.50	-0.223
599.00	-0.224
599.50	-0.225
600.00	-0.225
600.50	-0.226
601.00	-0.227
601.50	-0.228
602.00	-0.229
602.50	-0.229
603.00	-0.230
603.50	-0.231
604.00	-0.232
604.50	-0.233
605.00	-0.233
605.50	-0.234
606.00	-0.235
606.50	-0.235
607.00	-0.236
607.50	-0.237
608.00	-0.237
608.50	-0.238
609.00	-0.239
609.50	-0.239
610.00	-0.240
610.50	-0.240
611.00	-0.241
611.50	-0.242
612.00	-0.242
612.50	-0.242
613.00	-0.243
613.50	-0.243
614.00	-0.244
614.50	-0.244
615.00	-0.245
615.50	-0.245
616.00	-0.245
616.50	-0.246
617.00	-0.246
617.50	-0.247
618.00	-0.247
618.50	-0.247
619.00	-0.248
619.50	-0.248
620.00	-0.248
620.50	-0.249
621.00	-0.249
621.50	-0.249
622.00	-0.250
622.50	-0.250
623.00	-0.250
623.50	-0.250
624.00	-0.251
624.50	-0.251
625.00	-0.251
625.50	-0.251
626.00	-0.252
626.50	-0.252
627.00	-0.252
627.50	-0.253
628.00	-0.253
628.50	-0.254
629.00	-0.254
629.50	-0.254
630.00	-0.255
630.50	-0.255
631.00	-0.256
631.50	-0.256
632.00	-0.256
632.50	-0.257
633.00	-0.257
633.50	-0.257
634.00	-0.258
634.50	-0.258
635.00	-0.258
635.50	-0.259
636.00	-0.259
636.50	-0.259
637.00	-0.260
637.50	-0.260
638.00	-0.261
638.50	-0.261
639.00	-0.261
639.50	-0.262
640.00	-0.263
640.50	-0.263
641.00	-0.264
641.50	-0.264
642.00	-0.265
642.50	-0.266
643.00	-0.266
643.50	-0.267
644.00	-0.267
644.50	-0.268
645.00	-0.269
645.50	-0.269
646.00	-0.270
646.50	-0.270
647.00	-0.271
647.50	-0.272
648.00	-0.272
648.50	-0.273
649.00	-0.274
649.50	-0.275
650.00	-0.276
650.50	-0.277
651.00	-0.278
651.50	-0.280
652.00	-0.281
652.50	-0.283
653.00	-0.284
653.50	-0.286
654.00	-0.287
654.50	-0.288
655.00	-0.290
655.50	-0.291
656.00	-0.291
656.50	-0.292
657.00	-0.292
657.50	-0.292
658.00	-0.292
658.50	-0.291
659.00	-0.290
659.50	-0.289
660.00	-0.288
660.50	-0.287
661.00	-0.285
661.50	-0.283
662.00	-0.282
662.50	-0.280
663.00	-0.279
663.50	-0.277
664.00	-0.275
664.50	-0.274
665.00	-0.273
665.50	-0.271
666.00	-0.270
666.50	-0.269
667.00	-0.268
667.50	-0.268
668.00	-0.268
668.50	-0.268
669.00	-0.268
669.50	-0.269
670.00	-0.270
670.50	-0.270
671.00	-0.271
671.50	-0.273
672.00	-0.274
672.50	-0.275
673.00	-0.277
673.50	-0.278
674.00	-0.279
674.50	-0.280
675.00	-0.281
675.50	-0.283
676.00	-0.283
676.50	-0.284
677.00	-0.285
677.50	-0.285
678.00	-0.286
678.50	-0.286
679.00	-0.286
679.50	-0.287
680.00	-0.287
680.50	-0.287
681.00	-0.287
681.50	-0.288
682.00	-0.288
682.50	-0.288
683.00	-0.289
683.50	-0.289
684.00	-0.289
684.50	-0.289
685.00	-0.289
685.50	-0.289
686.00	-0.290
686.50	-0.290
687.00	-0.290
687.50	-0.290
688.00	-0.290
688.50	-0.290
689.00	-0.291
689.50	-0.291
690.00	-0.291
690.50	-0.291
691.00	-0.292
691.50	-0.292
692.00	-0.292
692.50	-0.292
693.00	-0.292
693.50	-0.292
694.00	-0.292
694.50	-0.292
695.00	-0.293
695.50	-0.293
696.00	-0.293
696.50	-0.293
697.00	-0.293
697.50	-0.293
698.00	-0.293
698.50	-0.294
699.00	-0.294
699.50	-0.294
700.00	-0.294
700.50	-0.294
701.00	-0.294
701.50	-0.294
702.00	-0.294
702.50	-0.294
703.00	-0.294
703.50	-0.294
704.00	-0.294
704.50	-0.294
705.00	-0.295
705.50	-0.295
706.00	-0.295
706.50	-0.295
707.00	-0.295
707.50	-0.295
708.00	-0.295
708.50	-0.295
709.00	-0.295
709.50	-0.295
710.00	-0.295
710.50	-0.295
711.00	-0.295
711.50	-0.295
712.00	-0.296
712.50	-0.296
713.00	-0.296
713.50	-0.296
714.00	-0.296
714.50	-0.296
715.00	-0.296
715.50	-0.296
716.00	-0.296
716.50	-0.296
717.00	-0.296
717.50	-0.296
718.00	-0.296
718.50	-0.296
719.00	-0.296
719.50	-0.296
720.00	-0.296
720.50	-0.296
721.00	-0.296
721.50	-0.296
722.00	-0.296
722.50	-0.296
723.00	-0.297
723.50	-0.297
724.00	-0.297
724.50	-0.297
725.00	-0.296
725.50	-0.296
726.00	-0.296
726.50	-0.296
727.00	-0.296
727.50	-0.295
728.00	-0.295
728.50	-0.295
729.00	-0.295
729.50	-0.295
730.00	-0.295
730.50	-0.295
731.00	-0.295
731.50	-0.295
732.00	-0.295
732.50	-0.295
733.00	-0.295
733.50	-0.295
734.00	-0.295
734.50	-0.295
735.00	-0.295
735.50	-0.295
736.00	-0.295
736.50	-0.296
737.00	-0.296
737.50	-0.296
738.00	-0.296
738.50	-0.296
739.00	-0.297
739.50	-0.297
740.00	-0.297
740.50	-0.297
741.00	-0.297
741.50	-0.298
742.00	-0.298
742.50	-0.298
743.00	-0.298
743.50	-0.298
744.00	-0.298
744.50	-0.299
745.00	-0.299
745.50	-0.299
746.00	-0.300
746.50	-0.300
747.00	-0.300
747.50	-0.300
748.00	-0.301
748.50	-0.301
749.00	-0.301
749.50	-0.301
750.00	-0.301
750.50	-0.301
751.00	-0.301
751.50	-0.301
752.00	-0.301
752.50	-0.301
753.00	-0.301
753.50	-0.301
754.00	-0.301
754.50	-0.301
755.00	-0.301
755.50	-0.301
756.00	-0.301
756.50	-0.301
757.00	-0.301
757.50	-0.301
758.00	-0.302
758.50	-0.302
759.00	-0.302
759.50	-0.302
760.00	-0.303
760.50	-0.303
761.00	-0.303
761.50	-0.304
762.00	-0.304
762.50	-0.305
763.00	-0.305
763.50	-0.306
764.00	-0.306
764.50	-0.307
765.00	-0.308
765.50	-0.308
766.00	-0.309
766.50	-0.309
767.00	-0.309
767.50	-0.310
768.00	-0.310
768.50	-0.310
769.00	-0.311
769.50	-0.311
770.00	-0.311
770.50	-0.311
771.00	-0.311
771.50	-0.311
772.00	-0.312
772.50	-0.312
773.00	-0.312
773.50	-0.312
774.00	-0.312
774.50	-0.312
775.00	-0.311
775.50	-0.311
776.00	-0.311
776.50	-0.310
777.00	-0.310
777.50	-0.309
778.00	-0.309
778.50	-0.308
779.00	-0.308
779.50	-0.307
780.00	-0.307
780.50	-0.306
781.00	-0.306
781.50	-0.305
782.00	-0.305
782.50	-0.304
783.00	-0.304
783.50	-0.304
784.00	-0.303
784.50	-0.303
785.00	-0.302
785.50	-0.302
786.00	-0.301
786.50	-0.301
787.00	-0.300
787.50	-0.300
788.00	-0.299
788.50	-0.299
789.00	-0.299
789.50	-0.298
790.00	-0.297
790.50	-0.298
791.00	-0.298
791.50	-0.297
792.00	-0.297
792.50	-0.297
793.00	-0.296
793.50	-0.296
794.00	-0.296
794.50	-0.297
795.00	-0.297
795.50	-0.297
796.00	-0.297
796.50	-0.297
797.00	-0.297
797.50	-0.297
798.00	-0.297
798.50	-0.298
799.00	-0.298
799.50	-0.298
800.00	-0.298

## Sheet: 8
Column1	Column2
038 - RawData
Wavelength(nm)	Absorbance
300.00	0.180
300.50	0.170
301.00	0.158
301.50	0.145
302.00	0.131
302.50	0.114
303.00	0.100
303.50	0.087
304.00	0.074
304.50	0.062
305.00	0.051
305.50	0.041
306.00	0.030
306.50	0.021
307.00	0.012
307.50	0.004
308.00	-0.004
308.50	-0.011
309.00	-0.018
309.50	-0.024
310.00	-0.031
310.50	-0.037
311.00	-0.042
311.50	-0.048
312.00	-0.052
312.50	-0.057
313.00	-0.061
313.50	-0.065
314.00	-0.070
314.50	-0.074
315.00	-0.077
315.50	-0.080
316.00	-0.082
316.50	-0.085
317.00	-0.087
317.50	-0.090
318.00	-0.093
318.50	-0.095
319.00	-0.097
319.50	-0.099
320.00	-0.101
320.50	-0.103
321.00	-0.106
321.50	-0.107
322.00	-0.108
322.50	-0.109
323.00	-0.111
323.50	-0.111
324.00	-0.112
324.50	-0.113
325.00	-0.114
325.50	-0.115
326.00	-0.116
326.50	-0.116
327.00	-0.117
327.50	-0.118
328.00	-0.119
328.50	-0.119
329.00	-0.120
329.50	-0.120
330.00	-0.120
330.50	-0.120
331.00	-0.120
331.50	-0.120
332.00	-0.120
332.50	-0.120
333.00	-0.119
333.50	-0.118
334.00	-0.118
334.50	-0.118
335.00	-0.118
335.50	-0.117
336.00	-0.117
336.50	-0.116
337.00	-0.116
337.50	-0.115
338.00	-0.114
338.50	-0.113
339.00	-0.112
339.50	-0.111
340.00	-0.110
340.50	-0.109
341.00	-0.108
341.50	-0.107
342.00	-0.106
342.50	-0.105
343.00	-0.104
343.50	-0.103
344.00	-0.102
344.50	-0.101
345.00	-0.100
345.50	-0.099
346.00	-0.098
346.50	-0.098
347.00	-0.096
347.50	-0.095
348.00	-0.094
348.50	-0.092
349.00	-0.091
349.50	-0.089
350.00	-0.087
350.50	-0.085
351.00	-0.083
351.50	-0.081
352.00	-0.079
352.50	-0.077
353.00	-0.075
353.50	-0.073
354.00	-0.071
354.50	-0.068
355.00	-0.066
355.50	-0.064
356.00	-0.061
356.50	-0.058
357.00	-0.056
357.50	-0.053
358.00	-0.051
358.50	-0.049
359.00	-0.047
359.50	-0.045
360.00	-0.043
360.50	-0.041
361.00	-0.039
361.50	-0.037
362.00	-0.034
362.50	-0.032
363.00	-0.029
363.50	-0.026
364.00	-0.022
364.50	-0.019
365.00	-0.015
365.50	-0.012
366.00	-0.008
366.50	-0.005
367.00	-0.001
367.50	0.002
368.00	0.006
368.50	0.009
369.00	0.013
369.50	0.016
370.00	0.019
370.50	0.023
371.00	0.026
371.50	0.029
372.00	0.032
372.50	0.036
373.00	0.039
373.50	0.042
374.00	0.045
374.50	0.048
375.00	0.050
375.50	0.053
376.00	0.056
376.50	0.059
377.00	0.061
377.50	0.064
378.00	0.067
378.50	0.070
379.00	0.073
379.50	0.076
380.00	0.079
380.50	0.082
381.00	0.085
381.50	0.088
382.00	0.090
382.50	0.093
383.00	0.095
383.50	0.097
384.00	0.100
384.50	0.102
385.00	0.104
385.50	0.106
386.00	0.108
386.50	0.109
387.00	0.111
387.50	0.112
388.00	0.113
388.50	0.115
389.00	0.115
389.50	0.116
390.00	0.117
390.50	0.117
391.00	0.117
391.50	0.118
392.00	0.118
392.50	0.118
393.00	0.117
393.50	0.117
394.00	0.116
394.50	0.116
395.00	0.115
395.50	0.114
396.00	0.113
396.50	0.112
397.00	0.111
397.50	0.110
398.00	0.108
398.50	0.107
399.00	0.106
399.50	0.105
400.00	0.104
400.50	0.102
401.00	0.101
401.50	0.100
402.00	0.099
402.50	0.098
403.00	0.097
403.50	0.096
404.00	0.095
404.50	0.095
405.00	0.094
405.50	0.093
406.00	0.092
406.50	0.092
407.00	0.091
407.50	0.090
408.00	0.090
408.50	0.090
409.00	0.090
409.50	0.090
410.00	0.089
410.50	0.089
411.00	0.088
411.50	0.088
412.00	0.088
412.50	0.087
413.00	0.086
413.50	0.085
414.00	0.085
414.50	0.084
415.00	0.083
415.50	0.081
416.00	0.080
416.50	0.078
417.00	0.076
417.50	0.075
418.00	0.073
418.50	0.070
419.00	0.068
419.50	0.065
420.00	0.063
420.50	0.061
421.00	0.058
421.50	0.055
422.00	0.053
422.50	0.050
423.00	0.047
423.50	0.045
424.00	0.042
424.50	0.039
425.00	0.036
425.50	0.034
426.00	0.031
426.50	0.028
427.00	0.025
427.50	0.022
428.00	0.018
428.50	0.015
429.00	0.012
429.50	0.009
430.00	0.006
430.50	0.002
431.00	-0.001
431.50	-0.004
432.00	-0.008
432.50	-0.011
433.00	-0.014
433.50	-0.017
434.00	-0.020
434.50	-0.024
435.00	-0.027
435.50	-0.030
436.00	-0.033
436.50	-0.036
437.00	-0.039
437.50	-0.042
438.00	-0.045
438.50	-0.048
439.00	-0.051
439.50	-0.054
440.00	-0.056
440.50	-0.059
441.00	-0.062
441.50	-0.064
442.00	-0.067
442.50	-0.069
443.00	-0.071
443.50	-0.074
444.00	-0.076
444.50	-0.078
445.00	-0.081
445.50	-0.083
446.00	-0.085
446.50	-0.088
447.00	-0.090
447.50	-0.093
448.00	-0.095
448.50	-0.097
449.00	-0.100
449.50	-0.102
450.00	-0.104
450.50	-0.107
451.00	-0.109
451.50	-0.111
452.00	-0.114
452.50	-0.116
453.00	-0.118
453.50	-0.120
454.00	-0.122
454.50	-0.124
455.00	-0.126
455.50	-0.128
456.00	-0.130
456.50	-0.131
457.00	-0.133
457.50	-0.135
458.00	-0.136
458.50	-0.138
459.00	-0.140
459.50	-0.141
460.00	-0.143
460.50	-0.144
461.00	-0.145
461.50	-0.147
462.00	-0.148
462.50	-0.148
463.00	-0.149
463.50	-0.150
464.00	-0.150
464.50	-0.150
465.00	-0.150
465.50	-0.149
466.00	-0.149
466.50	-0.148
467.00	-0.147
467.50	-0.146
468.00	-0.145
468.50	-0.143
469.00	-0.142
469.50	-0.140
470.00	-0.139
470.50	-0.137
471.00	-0.136
471.50	-0.135
472.00	-0.134
472.50	-0.133
473.00	-0.133
473.50	-0.133
474.00	-0.133
474.50	-0.133
475.00	-0.134
475.50	-0.135
476.00	-0.136
476.50	-0.137
477.00	-0.138
477.50	-0.139
478.00	-0.140
478.50	-0.141
479.00	-0.142
479.50	-0.144
480.00	-0.144
480.50	-0.145
481.00	-0.146
481.50	-0.147
482.00	-0.147
482.50	-0.148
483.00	-0.148
483.50	-0.149
484.00	-0.149
484.50	-0.149
485.00	-0.149
485.50	-0.148
486.00	-0.148
486.50	-0.148
487.00	-0.147
487.50	-0.146
488.00	-0.146
488.50	-0.145
489.00	-0.145
489.50	-0.144
490.00	-0.143
490.50	-0.142
491.00	-0.141
491.50	-0.140
492.00	-0.139
492.50	-0.138
493.00	-0.137
493.50	-0.136
494.00	-0.135
494.50	-0.134
495.00	-0.133
495.50	-0.132
496.00	-0.131
496.50	-0.130
497.00	-0.128
497.50	-0.127
498.00	-0.126
498.50	-0.125
499.00	-0.124
499.50	-0.123
500.00	-0.122
500.50	-0.120
501.00	-0.119
501.50	-0.118
502.00	-0.117
502.50	-0.115
503.00	-0.114
503.50	-0.113
504.00	-0.112
504.50	-0.110
505.00	-0.109
505.50	-0.108
506.00	-0.107
506.50	-0.106
507.00	-0.104
507.50	-0.103
508.00	-0.102
508.50	-0.100
509.00	-0.099
509.50	-0.097
510.00	-0.096
510.50	-0.095
511.00	-0.093
511.50	-0.092
512.00	-0.090
512.50	-0.089
513.00	-0.088
513.50	-0.086
514.00	-0.085
514.50	-0.083
515.00	-0.082
515.50	-0.080
516.00	-0.079
516.50	-0.077
517.00	-0.076
517.50	-0.074
518.00	-0.073
518.50	-0.071
519.00	-0.070
519.50	-0.068
520.00	-0.067
520.50	-0.066
521.00	-0.064
521.50	-0.063
522.00	-0.062
522.50	-0.060
523.00	-0.059
523.50	-0.058
524.00	-0.057
524.50	-0.055
525.00	-0.054
525.50	-0.053
526.00	-0.052
526.50	-0.050
527.00	-0.049
527.50	-0.048
528.00	-0.047
528.50	-0.047
529.00	-0.047
529.50	-0.047
530.00	-0.047
530.50	-0.047
531.00	-0.048
531.50	-0.048
532.00	-0.047
532.50	-0.047
533.00	-0.046
533.50	-0.045
534.00	-0.043
534.50	-0.042
535.00	-0.041
535.50	-0.040
536.00	-0.039
536.50	-0.038
537.00	-0.037
537.50	-0.036
538.00	-0.036
538.50	-0.035
539.00	-0.034
539.50	-0.034
540.00	-0.033
540.50	-0.032
541.00	-0.032
541.50	-0.031
542.00	-0.031
542.50	-0.031
543.00	-0.030
543.50	-0.030
544.00	-0.030
544.50	-0.030
545.00	-0.030
545.50	-0.030
546.00	-0.030
546.50	-0.030
547.00	-0.031
547.50	-0.031
548.00	-0.031
548.50	-0.031
549.00	-0.032
549.50	-0.032
550.00	-0.032
550.50	-0.033
551.00	-0.033
551.50	-0.034
552.00	-0.034
552.50	-0.035
553.00	-0.035
553.50	-0.036
554.00	-0.037
554.50	-0.038
555.00	-0.039
555.50	-0.040
556.00	-0.041
556.50	-0.042
557.00	-0.043
557.50	-0.044
558.00	-0.046
558.50	-0.047
559.00	-0.048
559.50	-0.049
560.00	-0.051
560.50	-0.052
561.00	-0.053
561.50	-0.054
562.00	-0.055
562.50	-0.057
563.00	-0.058
563.50	-0.059
564.00	-0.060
564.50	-0.062
565.00	-0.063
565.50	-0.065
566.00	-0.066
566.50	-0.067
567.00	-0.069
567.50	-0.070
568.00	-0.072
568.50	-0.073
569.00	-0.074
569.50	-0.075
570.00	-0.077
570.50	-0.078
571.00	-0.079
571.50	-0.080
572.00	-0.081
572.50	-0.082
573.00	-0.083
573.50	-0.084
574.00	-0.086
574.50	-0.087
575.00	-0.088
575.50	-0.089
576.00	-0.090
576.50	-0.091
577.00	-0.092
577.50	-0.093
578.00	-0.094
578.50	-0.094
579.00	-0.095
579.50	-0.096
580.00	-0.098
580.50	-0.099
581.00	-0.100
581.50	-0.101
582.00	-0.102
582.50	-0.103
583.00	-0.104
583.50	-0.104
584.00	-0.105
584.50	-0.106
585.00	-0.107
585.50	-0.108
586.00	-0.109
586.50	-0.110
587.00	-0.111
587.50	-0.112
588.00	-0.113
588.50	-0.114
589.00	-0.115
589.50	-0.116
590.00	-0.118
590.50	-0.119
591.00	-0.120
591.50	-0.122
592.00	-0.123
592.50	-0.124
593.00	-0.125
593.50	-0.126
594.00	-0.128
594.50	-0.129
595.00	-0.130
595.50	-0.132
596.00	-0.133
596.50	-0.134
597.00	-0.136
597.50	-0.137
598.00	-0.138
598.50	-0.140
599.00	-0.141
599.50	-0.142
600.00	-0.143
600.50	-0.145
601.00	-0.146
601.50	-0.147
602.00	-0.148
602.50	-0.150
603.00	-0.151
603.50	-0.152
604.00	-0.154
604.50	-0.155
605.00	-0.156
605.50	-0.157
606.00	-0.158
606.50	-0.159
607.00	-0.160
607.50	-0.161
608.00	-0.162
608.50	-0.164
609.00	-0.165
609.50	-0.166
610.00	-0.167
610.50	-0.168
611.00	-0.169
611.50	-0.170
612.00	-0.171
612.50	-0.171
613.00	-0.172
613.50	-0.173
614.00	-0.174
614.50	-0.175
615.00	-0.175
615.50	-0.176
616.00	-0.177
616.50	-0.177
617.00	-0.178
617.50	-0.179
618.00	-0.179
618.50	-0.180
619.00	-0.181
619.50	-0.181
620.00	-0.182
620.50	-0.182
621.00	-0.183
621.50	-0.184
622.00	-0.184
622.50	-0.184
623.00	-0.185
623.50	-0.185
624.00	-0.186
624.50	-0.186
625.00	-0.187
625.50	-0.187
626.00	-0.188
626.50	-0.189
627.00	-0.189
627.50	-0.190
628.00	-0.191
628.50	-0.191
629.00	-0.192
629.50	-0.192
630.00	-0.193
630.50	-0.194
631.00	-0.194
631.50	-0.195
632.00	-0.195
632.50	-0.196
633.00	-0.196
633.50	-0.197
634.00	-0.198
634.50	-0.198
635.00	-0.199
635.50	-0.199
636.00	-0.200
636.50	-0.201
637.00	-0.201
637.50	-0.202
638.00	-0.203
638.50	-0.203
639.00	-0.204
639.50	-0.205
640.00	-0.206
640.50	-0.206
641.00	-0.207
641.50	-0.208
642.00	-0.209
642.50	-0.210
643.00	-0.210
643.50	-0.211
644.00	-0.212
644.50	-0.213
645.00	-0.213
645.50	-0.214
646.00	-0.215
646.50	-0.216
647.00	-0.217
647.50	-0.217
648.00	-0.218
648.50	-0.219
649.00	-0.220
649.50	-0.221
650.00	-0.222
650.50	-0.223
651.00	-0.225
651.50	-0.226
652.00	-0.227
652.50	-0.229
653.00	-0.230
653.50	-0.232
654.00	-0.233
654.50	-0.235
655.00	-0.236
655.50	-0.237
656.00	-0.237
656.50	-0.238
657.00	-0.239
657.50	-0.239
658.00	-0.238
658.50	-0.238
659.00	-0.237
659.50	-0.236
660.00	-0.235
660.50	-0.234
661.00	-0.233
661.50	-0.231
662.00	-0.230
662.50	-0.229
663.00	-0.227
663.50	-0.226
664.00	-0.225
664.50	-0.224
665.00	-0.222
665.50	-0.221
666.00	-0.220
666.50	-0.220
667.00	-0.219
667.50	-0.219
668.00	-0.219
668.50	-0.219
669.00	-0.219
669.50	-0.220
670.00	-0.221
670.50	-0.222
671.00	-0.223
671.50	-0.224
672.00	-0.226
672.50	-0.227
673.00	-0.228
673.50	-0.230
674.00	-0.231
674.50	-0.232
675.00	-0.233
675.50	-0.234
676.00	-0.235
676.50	-0.236
677.00	-0.236
677.50	-0.237
678.00	-0.237
678.50	-0.238
679.00	-0.238
679.50	-0.239
680.00	-0.239
680.50	-0.239
681.00	-0.240
681.50	-0.240
682.00	-0.240
682.50	-0.241
683.00	-0.241
683.50	-0.241
684.00	-0.241
684.50	-0.242
685.00	-0.242
685.50	-0.242
686.00	-0.242
686.50	-0.242
687.00	-0.242
687.50	-0.242
688.00	-0.243
688.50	-0.243
689.00	-0.243
689.50	-0.243
690.00	-0.244
690.50	-0.244
691.00	-0.244
691.50	-0.244
692.00	-0.244
692.50	-0.245
693.00	-0.245
693.50	-0.245
694.00	-0.245
694.50	-0.245
695.00	-0.245
695.50	-0.245
696.00	-0.245
696.50	-0.245
697.00	-0.245
697.50	-0.246
698.00	-0.246
698.50	-0.246
699.00	-0.246
699.50	-0.246
700.00	-0.246
700.50	-0.246
701.00	-0.246
701.50	-0.246
702.00	-0.246
702.50	-0.246
703.00	-0.247
703.50	-0.247
704.00	-0.247
704.50	-0.247
705.00	-0.247
705.50	-0.247
706.00	-0.248
706.50	-0.248
707.00	-0.248
707.50	-0.248
708.00	-0.248
708.50	-0.248
709.00	-0.248
709.50	-0.248
710.00	-0.248
710.50	-0.248
711.00	-0.247
711.50	-0.248
712.00	-0.248
712.50	-0.248
713.00	-0.248
713.50	-0.248
714.00	-0.248
714.50	-0.248
715.00	-0.248
715.50	-0.248
716.00	-0.248
716.50	-0.248
717.00	-0.249
717.50	-0.249
718.00	-0.249
718.50	-0.249
719.00	-0.249
719.50	-0.249
720.00	-0.249
720.50	-0.249
721.00	-0.249
721.50	-0.249
722.00	-0.249
722.50	-0.249
723.00	-0.249
723.50	-0.249
724.00	-0.249
724.50	-0.249
725.00	-0.249
725.50	-0.249
726.00	-0.248
726.50	-0.248
727.00	-0.248
727.50	-0.248
728.00	-0.248
728.50	-0.248
729.00	-0.248
729.50	-0.248
730.00	-0.248
730.50	-0.248
731.00	-0.248
731.50	-0.247
732.00	-0.247
732.50	-0.247
733.00	-0.247
733.50	-0.247
734.00	-0.248
734.50	-0.248
735.00	-0.248
735.50	-0.248
736.00	-0.248
736.50	-0.248
737.00	-0.248
737.50	-0.249
738.00	-0.249
738.50	-0.249
739.00	-0.249
739.50	-0.249
740.00	-0.249
740.50	-0.249
741.00	-0.250
741.50	-0.250
742.00	-0.250
742.50	-0.250
743.00	-0.250
743.50	-0.250
744.00	-0.251
744.50	-0.251
745.00	-0.251
745.50	-0.251
746.00	-0.252
746.50	-0.252
747.00	-0.252
747.50	-0.252
748.00	-0.252
748.50	-0.253
749.00	-0.252
749.50	-0.253
750.00	-0.253
750.50	-0.253
751.00	-0.253
751.50	-0.253
752.00	-0.253
752.50	-0.253
753.00	-0.253
753.50	-0.253
754.00	-0.253
754.50	-0.253
755.00	-0.253
755.50	-0.253
756.00	-0.253
756.50	-0.253
757.00	-0.253
757.50	-0.253
758.00	-0.253
758.50	-0.254
759.00	-0.254
759.50	-0.254
760.00	-0.254
760.50	-0.254
761.00	-0.255
761.50	-0.255
762.00	-0.255
762.50	-0.256
763.00	-0.256
763.50	-0.257
764.00	-0.257
764.50	-0.258
765.00	-0.259
765.50	-0.259
766.00	-0.260
766.50	-0.260
767.00	-0.261
767.50	-0.261
768.00	-0.261
768.50	-0.262
769.00	-0.262
769.50	-0.262
770.00	-0.262
770.50	-0.262
771.00	-0.263
771.50	-0.263
772.00	-0.263
772.50	-0.263
773.00	-0.263
773.50	-0.263
774.00	-0.263
774.50	-0.263
775.00	-0.262
775.50	-0.262
776.00	-0.262
776.50	-0.261
777.00	-0.261
777.50	-0.261
778.00	-0.260
778.50	-0.260
779.00	-0.259
779.50	-0.258
780.00	-0.258
780.50	-0.257
781.00	-0.256
781.50	-0.256
782.00	-0.256
782.50	-0.255
783.00	-0.254
783.50	-0.254
784.00	-0.254
784.50	-0.253
785.00	-0.253
785.50	-0.253
786.00	-0.252
786.50	-0.251
787.00	-0.251
787.50	-0.250
788.00	-0.250
788.50	-0.250
789.00	-0.250
789.50	-0.249
790.00	-0.248
790.50	-0.248
791.00	-0.248
791.50	-0.248
792.00	-0.248
792.50	-0.247
793.00	-0.247
793.50	-0.247
794.00	-0.247
794.50	-0.247
795.00	-0.247
795.50	-0.247
796.00	-0.247
796.50	-0.247
797.00	-0.247
797.50	-0.248
798.00	-0.248
798.50	-0.248
799.00	-0.248
799.50	-0.249
800.00	-0.249

## Sheet: 7
Column1	Column2
036 - RawData
Wavelength(nm)	Absorbance
300.00	0.308
300.50	0.296
301.00	0.283
301.50	0.269
302.00	0.253
302.50	0.236
303.00	0.221
303.50	0.208
304.00	0.195
304.50	0.182
305.00	0.171
305.50	0.161
306.00	0.151
306.50	0.141
307.00	0.133
307.50	0.125
308.00	0.118
308.50	0.111
309.00	0.105
309.50	0.100
310.00	0.095
310.50	0.091
311.00	0.086
311.50	0.084
312.00	0.081
312.50	0.079
313.00	0.076
313.50	0.075
314.00	0.073
314.50	0.073
315.00	0.072
315.50	0.073
316.00	0.074
316.50	0.074
317.00	0.075
317.50	0.077
318.00	0.079
318.50	0.081
319.00	0.083
319.50	0.085
320.00	0.088
320.50	0.091
321.00	0.094
321.50	0.098
322.00	0.101
322.50	0.105
323.00	0.109
323.50	0.113
324.00	0.117
324.50	0.121
325.00	0.125
325.50	0.129
326.00	0.133
326.50	0.137
327.00	0.141
327.50	0.145
328.00	0.149
328.50	0.154
329.00	0.158
329.50	0.162
330.00	0.167
330.50	0.172
331.00	0.176
331.50	0.181
332.00	0.185
332.50	0.190
333.00	0.195
333.50	0.200
334.00	0.204
334.50	0.209
335.00	0.214
335.50	0.219
336.00	0.223
336.50	0.229
337.00	0.234
337.50	0.239
338.00	0.244
338.50	0.249
339.00	0.255
339.50	0.260
340.00	0.267
340.50	0.273
341.00	0.279
341.50	0.286
342.00	0.292
342.50	0.299
343.00	0.306
343.50	0.312
344.00	0.319
344.50	0.325
345.00	0.332
345.50	0.339
346.00	0.346
346.50	0.353
347.00	0.360
347.50	0.368
348.00	0.375
348.50	0.383
349.00	0.391
349.50	0.399
350.00	0.408
350.50	0.416
351.00	0.424
351.50	0.433
352.00	0.441
352.50	0.450
353.00	0.458
353.50	0.467
354.00	0.475
354.50	0.483
355.00	0.492
355.50	0.502
356.00	0.511
356.50	0.519
357.00	0.529
357.50	0.538
358.00	0.547
358.50	0.556
359.00	0.565
359.50	0.573
360.00	0.581
360.50	0.590
361.00	0.599
361.50	0.607
362.00	0.616
362.50	0.624
363.00	0.632
363.50	0.641
364.00	0.651
364.50	0.660
365.00	0.669
365.50	0.677
366.00	0.685
366.50	0.693
367.00	0.702
367.50	0.710
368.00	0.718
368.50	0.726
369.00	0.734
369.50	0.741
370.00	0.749
370.50	0.756
371.00	0.763
371.50	0.769
372.00	0.777
372.50	0.783
373.00	0.789
373.50	0.794
374.00	0.800
374.50	0.805
375.00	0.810
375.50	0.816
376.00	0.821
376.50	0.826
377.00	0.831
377.50	0.835
378.00	0.840
378.50	0.845
379.00	0.849
379.50	0.854
380.00	0.858
380.50	0.862
381.00	0.866
381.50	0.869
382.00	0.874
382.50	0.877
383.00	0.881
383.50	0.884
384.00	0.888
384.50	0.891
385.00	0.894
385.50	0.897
386.00	0.900
386.50	0.903
387.00	0.905
387.50	0.906
388.00	0.908
388.50	0.909
389.00	0.912
389.50	0.913
390.00	0.915
390.50	0.915
391.00	0.916
391.50	0.917
392.00	0.917
392.50	0.917
393.00	0.917
393.50	0.916
394.00	0.914
394.50	0.913
395.00	0.911
395.50	0.910
396.00	0.908
396.50	0.907
397.00	0.905
397.50	0.903
398.00	0.902
398.50	0.901
399.00	0.899
399.50	0.897
400.00	0.896
400.50	0.895
401.00	0.894
401.50	0.893
402.00	0.892
402.50	0.889
403.00	0.888
403.50	0.886
404.00	0.885
404.50	0.883
405.00	0.881
405.50	0.880
406.00	0.878
406.50	0.876
407.00	0.875
407.50	0.874
408.00	0.873
408.50	0.871
409.00	0.870
409.50	0.869
410.00	0.867
410.50	0.865
411.00	0.863
411.50	0.861
412.00	0.859
412.50	0.856
413.00	0.853
413.50	0.851
414.00	0.848
414.50	0.845
415.00	0.841
415.50	0.838
416.00	0.833
416.50	0.829
417.00	0.824
417.50	0.820
418.00	0.815
418.50	0.809
419.00	0.803
419.50	0.797
420.00	0.791
420.50	0.785
421.00	0.778
421.50	0.772
422.00	0.766
422.50	0.760
423.00	0.753
423.50	0.747
424.00	0.741
424.50	0.734
425.00	0.727
425.50	0.721
426.00	0.714
426.50	0.708
427.00	0.701
427.50	0.694
428.00	0.687
428.50	0.680
429.00	0.673
429.50	0.666
430.00	0.659
430.50	0.651
431.00	0.644
431.50	0.636
432.00	0.628
432.50	0.621
433.00	0.613
433.50	0.606
434.00	0.598
434.50	0.590
435.00	0.583
435.50	0.575
436.00	0.568
436.50	0.561
437.00	0.553
437.50	0.546
438.00	0.538
438.50	0.531
439.00	0.524
439.50	0.516
440.00	0.508
440.50	0.501
441.00	0.494
441.50	0.486
442.00	0.479
442.50	0.472
443.00	0.465
443.50	0.458
444.00	0.451
444.50	0.444
445.00	0.437
445.50	0.430
446.00	0.423
446.50	0.416
447.00	0.409
447.50	0.402
448.00	0.394
448.50	0.387
449.00	0.380
449.50	0.373
450.00	0.366
450.50	0.358
451.00	0.351
451.50	0.344
452.00	0.337
452.50	0.330
453.00	0.323
453.50	0.316
454.00	0.309
454.50	0.302
455.00	0.296
455.50	0.289
456.00	0.282
456.50	0.275
457.00	0.269
457.50	0.262
458.00	0.255
458.50	0.248
459.00	0.242
459.50	0.235
460.00	0.229
460.50	0.223
461.00	0.216
461.50	0.210
462.00	0.204
462.50	0.198
463.00	0.193
463.50	0.187
464.00	0.182
464.50	0.177
465.00	0.173
465.50	0.169
466.00	0.165
466.50	0.161
467.00	0.157
467.50	0.154
468.00	0.150
468.50	0.148
469.00	0.145
469.50	0.142
470.00	0.139
470.50	0.137
471.00	0.134
471.50	0.131
472.00	0.128
472.50	0.125
473.00	0.122
473.50	0.119
474.00	0.116
474.50	0.112
475.00	0.108
475.50	0.105
476.00	0.101
476.50	0.097
477.00	0.093
477.50	0.090
478.00	0.086
478.50	0.083
479.00	0.079
479.50	0.076
480.00	0.074
480.50	0.071
481.00	0.068
481.50	0.066
482.00	0.063
482.50	0.061
483.00	0.059
483.50	0.058
484.00	0.056
484.50	0.055
485.00	0.054
485.50	0.053
486.00	0.052
486.50	0.051
487.00	0.050
487.50	0.050
488.00	0.049
488.50	0.049
489.00	0.049
489.50	0.048
490.00	0.048
490.50	0.048
491.00	0.048
491.50	0.048
492.00	0.048
492.50	0.049
493.00	0.049
493.50	0.049
494.00	0.050
494.50	0.050
495.00	0.051
495.50	0.051
496.00	0.052
496.50	0.053
497.00	0.054
497.50	0.055
498.00	0.056
498.50	0.057
499.00	0.058
499.50	0.058
500.00	0.059
500.50	0.061
501.00	0.062
501.50	0.063
502.00	0.064
502.50	0.065
503.00	0.067
503.50	0.068
504.00	0.069
504.50	0.071
505.00	0.072
505.50	0.073
506.00	0.075
506.50	0.076
507.00	0.077
507.50	0.079
508.00	0.080
508.50	0.082
509.00	0.084
509.50	0.085
510.00	0.087
510.50	0.088
511.00	0.090
511.50	0.092
512.00	0.093
512.50	0.095
513.00	0.097
513.50	0.098
514.00	0.100
514.50	0.102
515.00	0.104
515.50	0.105
516.00	0.107
516.50	0.109
517.00	0.111
517.50	0.113
518.00	0.115
518.50	0.116
519.00	0.118
519.50	0.120
520.00	0.122
520.50	0.123
521.00	0.125
521.50	0.127
522.00	0.128
522.50	0.130
523.00	0.131
523.50	0.132
524.00	0.134
524.50	0.135
525.00	0.136
525.50	0.138
526.00	0.139
526.50	0.141
527.00	0.142
527.50	0.144
528.00	0.145
528.50	0.145
529.00	0.146
529.50	0.146
530.00	0.147
530.50	0.147
531.00	0.147
531.50	0.147
532.00	0.148
532.50	0.148
533.00	0.150
533.50	0.151
534.00	0.152
534.50	0.153
535.00	0.154
535.50	0.155
536.00	0.155
536.50	0.156
537.00	0.157
537.50	0.157
538.00	0.158
538.50	0.158
539.00	0.159
539.50	0.159
540.00	0.159
540.50	0.160
541.00	0.160
541.50	0.160
542.00	0.160
542.50	0.160
543.00	0.160
543.50	0.160
544.00	0.160
544.50	0.159
545.00	0.159
545.50	0.158
546.00	0.158
546.50	0.158
547.00	0.157
547.50	0.157
548.00	0.156
548.50	0.155
549.00	0.154
549.50	0.153
550.00	0.152
550.50	0.151
551.00	0.150
551.50	0.149
552.00	0.148
552.50	0.147
553.00	0.145
553.50	0.144
554.00	0.143
554.50	0.141
555.00	0.140
555.50	0.138
556.00	0.136
556.50	0.134
557.00	0.132
557.50	0.130
558.00	0.128
558.50	0.126
559.00	0.124
559.50	0.122
560.00	0.120
560.50	0.117
561.00	0.115
561.50	0.113
562.00	0.111
562.50	0.108
563.00	0.106
563.50	0.104
564.00	0.101
564.50	0.099
565.00	0.096
565.50	0.094
566.00	0.091
566.50	0.089
567.00	0.086
567.50	0.083
568.00	0.081
568.50	0.078
569.00	0.075
569.50	0.073
570.00	0.070
570.50	0.068
571.00	0.065
571.50	0.062
572.00	0.060
572.50	0.057
573.00	0.055
573.50	0.052
574.00	0.049
574.50	0.047
575.00	0.044
575.50	0.041
576.00	0.038
576.50	0.035
577.00	0.033
577.50	0.030
578.00	0.027
578.50	0.025
579.00	0.022
579.50	0.019
580.00	0.017
580.50	0.014
581.00	0.011
581.50	0.008
582.00	0.006
582.50	0.003
583.00	0.000
583.50	-0.003
584.00	-0.006
584.50	-0.008
585.00	-0.011
585.50	-0.013
586.00	-0.016
586.50	-0.019
587.00	-0.022
587.50	-0.024
588.00	-0.027
588.50	-0.030
589.00	-0.033
589.50	-0.035
590.00	-0.038
590.50	-0.041
591.00	-0.043
591.50	-0.046
592.00	-0.049
592.50	-0.052
593.00	-0.054
593.50	-0.057
594.00	-0.060
594.50	-0.063
595.00	-0.066
595.50	-0.068
596.00	-0.071
596.50	-0.074
597.00	-0.076
597.50	-0.079
598.00	-0.081
598.50	-0.084
599.00	-0.086
599.50	-0.089
600.00	-0.091
600.50	-0.094
601.00	-0.096
601.50	-0.099
602.00	-0.101
602.50	-0.103
603.00	-0.106
603.50	-0.108
604.00	-0.110
604.50	-0.113
605.00	-0.115
605.50	-0.117
606.00	-0.120
606.50	-0.122
607.00	-0.124
607.50	-0.126
608.00	-0.128
608.50	-0.130
609.00	-0.132
609.50	-0.134
610.00	-0.136
610.50	-0.139
611.00	-0.140
611.50	-0.142
612.00	-0.144
612.50	-0.146
613.00	-0.148
613.50	-0.150
614.00	-0.151
614.50	-0.153
615.00	-0.155
615.50	-0.157
616.00	-0.158
616.50	-0.160
617.00	-0.162
617.50	-0.163
618.00	-0.165
618.50	-0.167
619.00	-0.168
619.50	-0.170
620.00	-0.171
620.50	-0.173
621.00	-0.174
621.50	-0.175
622.00	-0.177
622.50	-0.178
623.00	-0.179
623.50	-0.181
624.00	-0.182
624.50	-0.183
625.00	-0.184
625.50	-0.186
626.00	-0.187
626.50	-0.188
627.00	-0.189
627.50	-0.191
628.00	-0.192
628.50	-0.193
629.00	-0.194
629.50	-0.196
630.00	-0.197
630.50	-0.198
631.00	-0.199
631.50	-0.200
632.00	-0.201
632.50	-0.202
633.00	-0.203
633.50	-0.204
634.00	-0.205
634.50	-0.206
635.00	-0.207
635.50	-0.208
636.00	-0.208
636.50	-0.209
637.00	-0.210
637.50	-0.211
638.00	-0.212
638.50	-0.213
639.00	-0.214
639.50	-0.215
640.00	-0.216
640.50	-0.216
641.00	-0.217
641.50	-0.218
642.00	-0.219
642.50	-0.220
643.00	-0.220
643.50	-0.221
644.00	-0.222
644.50	-0.223
645.00	-0.224
645.50	-0.224
646.00	-0.225
646.50	-0.226
647.00	-0.227
647.50	-0.227
648.00	-0.228
648.50	-0.229
649.00	-0.230
649.50	-0.231
650.00	-0.231
650.50	-0.232
651.00	-0.233
651.50	-0.234
652.00	-0.236
652.50	-0.237
653.00	-0.238
653.50	-0.239
654.00	-0.240
654.50	-0.241
655.00	-0.242
655.50	-0.243
656.00	-0.244
656.50	-0.244
657.00	-0.245
657.50	-0.245
658.00	-0.245
658.50	-0.245
659.00	-0.244
659.50	-0.244
660.00	-0.243
660.50	-0.243
661.00	-0.242
661.50	-0.241
662.00	-0.240
662.50	-0.240
663.00	-0.239
663.50	-0.238
664.00	-0.238
664.50	-0.237
665.00	-0.237
665.50	-0.236
666.00	-0.236
666.50	-0.235
667.00	-0.235
667.50	-0.235
668.00	-0.236
668.50	-0.236
669.00	-0.236
669.50	-0.237
670.00	-0.238
670.50	-0.238
671.00	-0.239
671.50	-0.240
672.00	-0.241
672.50	-0.242
673.00	-0.243
673.50	-0.244
674.00	-0.245
674.50	-0.246
675.00	-0.247
675.50	-0.248
676.00	-0.248
676.50	-0.249
677.00	-0.249
677.50	-0.250
678.00	-0.250
678.50	-0.251
679.00	-0.251
679.50	-0.251
680.00	-0.251
680.50	-0.252
681.00	-0.252
681.50	-0.252
682.00	-0.253
682.50	-0.253
683.00	-0.253
683.50	-0.254
684.00	-0.254
684.50	-0.254
685.00	-0.254
685.50	-0.254
686.00	-0.254
686.50	-0.255
687.00	-0.255
687.50	-0.255
688.00	-0.255
688.50	-0.255
689.00	-0.256
689.50	-0.256
690.00	-0.256
690.50	-0.257
691.00	-0.257
691.50	-0.257
692.00	-0.257
692.50	-0.257
693.00	-0.257
693.50	-0.257
694.00	-0.257
694.50	-0.257
695.00	-0.258
695.50	-0.258
696.00	-0.258
696.50	-0.258
697.00	-0.258
697.50	-0.258
698.00	-0.258
698.50	-0.258
699.00	-0.258
699.50	-0.258
700.00	-0.258
700.50	-0.259
701.00	-0.259
701.50	-0.259
702.00	-0.259
702.50	-0.259
703.00	-0.259
703.50	-0.259
704.00	-0.259
704.50	-0.259
705.00	-0.259
705.50	-0.259
706.00	-0.259
706.50	-0.260
707.00	-0.260
707.50	-0.260
708.00	-0.260
708.50	-0.260
709.00	-0.260
709.50	-0.260
710.00	-0.260
710.50	-0.260
711.00	-0.260
711.50	-0.260
712.00	-0.260
712.50	-0.260
713.00	-0.260
713.50	-0.261
714.00	-0.261
714.50	-0.261
715.00	-0.261
715.50	-0.260
716.00	-0.260
716.50	-0.260
717.00	-0.260
717.50	-0.260
718.00	-0.260
718.50	-0.260
719.00	-0.260
719.50	-0.261
720.00	-0.261
720.50	-0.261
721.00	-0.261
721.50	-0.261
722.00	-0.261
722.50	-0.261
723.00	-0.261
723.50	-0.261
724.00	-0.261
724.50	-0.261
725.00	-0.261
725.50	-0.261
726.00	-0.261
726.50	-0.261
727.00	-0.261
727.50	-0.261
728.00	-0.260
728.50	-0.260
729.00	-0.260
729.50	-0.260
730.00	-0.261
730.50	-0.261
731.00	-0.261
731.50	-0.260
732.00	-0.261
732.50	-0.261
733.00	-0.261
733.50	-0.261
734.00	-0.261
734.50	-0.261
735.00	-0.261
735.50	-0.261
736.00	-0.261
736.50	-0.261
737.00	-0.261
737.50	-0.262
738.00	-0.262
738.50	-0.262
739.00	-0.262
739.50	-0.262
740.00	-0.262
740.50	-0.263
741.00	-0.263
741.50	-0.263
742.00	-0.263
742.50	-0.263
743.00	-0.263
743.50	-0.263
744.00	-0.264
744.50	-0.264
745.00	-0.264
745.50	-0.264
746.00	-0.265
746.50	-0.265
747.00	-0.265
747.50	-0.265
748.00	-0.265
748.50	-0.265
749.00	-0.265
749.50	-0.265
750.00	-0.266
750.50	-0.266
751.00	-0.266
751.50	-0.266
752.00	-0.266
752.50	-0.266
753.00	-0.266
753.50	-0.266
754.00	-0.266
754.50	-0.266
755.00	-0.267
755.50	-0.266
756.00	-0.266
756.50	-0.267
757.00	-0.267
757.50	-0.267
758.00	-0.267
758.50	-0.267
759.00	-0.268
759.50	-0.268
760.00	-0.268
760.50	-0.269
761.00	-0.269
761.50	-0.269
762.00	-0.269
762.50	-0.270
763.00	-0.270
763.50	-0.271
764.00	-0.271
764.50	-0.271
765.00	-0.272
765.50	-0.272
766.00	-0.273
766.50	-0.273
767.00	-0.273
767.50	-0.273
768.00	-0.273
768.50	-0.273
769.00	-0.273
769.50	-0.273
770.00	-0.273
770.50	-0.273
771.00	-0.274
771.50	-0.274
772.00	-0.274
772.50	-0.274
773.00	-0.274
773.50	-0.274
774.00	-0.274
774.50	-0.275
775.00	-0.274
775.50	-0.274
776.00	-0.275
776.50	-0.274
777.00	-0.274
777.50	-0.274
778.00	-0.274
778.50	-0.274
779.00	-0.273
779.50	-0.273
780.00	-0.273
780.50	-0.273
781.00	-0.273
781.50	-0.273
782.00	-0.272
782.50	-0.272
783.00	-0.272
783.50	-0.272
784.00	-0.271
784.50	-0.271
785.00	-0.271
785.50	-0.272
786.00	-0.271
786.50	-0.271
787.00	-0.271
787.50	-0.271
788.00	-0.271
788.50	-0.271
789.00	-0.271
789.50	-0.271
790.00	-0.270
790.50	-0.271
791.00	-0.271
791.50	-0.271
792.00	-0.271
792.50	-0.271
793.00	-0.271
793.50	-0.271
794.00	-0.271
794.50	-0.271
795.00	-0.271
795.50	-0.271
796.00	-0.272
796.50	-0.272
797.00	-0.272
797.50	-0.272
798.00	-0.272
798.50	-0.273
799.00	-0.273
799.50	-0.273
800.00	-0.273

## Sheet: 6
Column1	Column2
S01 - RawData
Wavelength(nm)	Absorbance
300.00	0.864
300.50	0.853
301.00	0.836
301.50	0.821
302.00	0.801
302.50	0.780
303.00	0.759
303.50	0.741
304.00	0.718
304.50	0.701
305.00	0.683
305.50	0.667
306.00	0.648
306.50	0.634
307.00	0.617
307.50	0.603
308.00	0.589
308.50	0.574
309.00	0.560
309.50	0.546
310.00	0.531
310.50	0.520
311.00	0.506
311.50	0.494
312.00	0.481
312.50	0.469
313.00	0.459
313.50	0.448
314.00	0.437
314.50	0.428
315.00	0.417
315.50	0.409
316.00	0.399
316.50	0.391
317.00	0.381
317.50	0.374
318.00	0.366
318.50	0.357
319.00	0.349
319.50	0.340
320.00	0.332
320.50	0.325
321.00	0.318
321.50	0.311
322.00	0.302
322.50	0.294
323.00	0.287
323.50	0.280
324.00	0.273
324.50	0.268
325.00	0.260
325.50	0.253
326.00	0.246
326.50	0.240
327.00	0.233
327.50	0.227
328.00	0.221
328.50	0.216
329.00	0.211
329.50	0.206
330.00	0.202
330.50	0.199
331.00	0.195
331.50	0.191
332.00	0.189
332.50	0.186
333.00	0.183
333.50	0.180
334.00	0.178
334.50	0.177
335.00	0.175
335.50	0.174
336.00	0.173
336.50	0.173
337.00	0.171
337.50	0.171
338.00	0.172
338.50	0.170
339.00	0.170
339.50	0.169
340.00	0.168
340.50	0.168
341.00	0.167
341.50	0.168
342.00	0.168
342.50	0.168
343.00	0.170
343.50	0.170
344.00	0.172
344.50	0.176
345.00	0.179
345.50	0.183
346.00	0.185
346.50	0.189
347.00	0.193
347.50	0.198
348.00	0.204
348.50	0.209
349.00	0.215
349.50	0.222
350.00	0.229
350.50	0.238
351.00	0.246
351.50	0.254
352.00	0.263
352.50	0.272
353.00	0.281
353.50	0.291
354.00	0.301
354.50	0.311
355.00	0.322
355.50	0.333
356.00	0.344
356.50	0.357
357.00	0.369
357.50	0.382
358.00	0.396
358.50	0.409
359.00	0.422
359.50	0.435
360.00	0.449
360.50	0.464
361.00	0.479
361.50	0.496
362.00	0.511
362.50	0.527
363.00	0.544
363.50	0.561
364.00	0.579
364.50	0.599
365.00	0.616
365.50	0.634
366.00	0.650
366.50	0.669
367.00	0.687
367.50	0.708
368.00	0.726
368.50	0.747
369.00	0.765
369.50	0.787
370.00	0.807
370.50	0.830
371.00	0.850
371.50	0.870
372.00	0.890
372.50	0.909
373.00	0.928
373.50	0.948
374.00	0.966
374.50	0.985
375.00	1.005
375.50	1.024
376.00	1.044
376.50	1.066
377.00	1.088
377.50	1.106
378.00	1.124
378.50	1.143
379.00	1.163
379.50	1.181
380.00	1.204
380.50	1.217
381.00	1.235
381.50	1.244
382.00	1.256
382.50	1.271
383.00	1.284
383.50	1.295
384.00	1.303
384.50	1.313
385.00	1.324
385.50	1.326
386.00	1.339
386.50	1.353
387.00	1.358
387.50	1.362
388.00	1.377
388.50	1.387
389.00	1.390
389.50	1.399
390.00	1.396
390.50	1.399
391.00	1.388
391.50	1.392
392.00	1.389
392.50	1.383
393.00	1.375
393.50	1.367
394.00	1.363
394.50	1.365
395.00	1.364
395.50	1.364
396.00	1.358
396.50	1.351
397.00	1.346
397.50	1.338
398.00	1.330
398.50	1.314
399.00	1.306
399.50	1.288
400.00	1.279
400.50	1.267
401.00	1.257
401.50	1.241
402.00	1.232
402.50	1.220
403.00	1.214
403.50	1.202
404.00	1.199
404.50	1.192
405.00	1.184
405.50	1.175
406.00	1.165
406.50	1.163
407.00	1.154
407.50	1.149
408.00	1.143
408.50	1.136
409.00	1.128
409.50	1.121
410.00	1.116
410.50	1.113
411.00	1.103
411.50	1.099
412.00	1.091
412.50	1.085
413.00	1.076
413.50	1.066
414.00	1.059
414.50	1.052
415.00	1.046
415.50	1.038
416.00	1.030
416.50	1.020
417.00	1.011
417.50	1.002
418.00	0.994
418.50	0.984
419.00	0.974
419.50	0.960
420.00	0.948
420.50	0.934
421.00	0.923
421.50	0.908
422.00	0.895
422.50	0.880
423.00	0.866
423.50	0.850
424.00	0.836
424.50	0.819
425.00	0.803
425.50	0.787
426.00	0.771
426.50	0.754
427.00	0.737
427.50	0.720
428.00	0.701
428.50	0.682
429.00	0.663
429.50	0.643
430.00	0.624
430.50	0.604
431.00	0.586
431.50	0.566
432.00	0.547
432.50	0.528
433.00	0.510
433.50	0.493
434.00	0.474
434.50	0.456
435.00	0.439
435.50	0.421
436.00	0.404
436.50	0.386
437.00	0.370
437.50	0.353
438.00	0.336
438.50	0.320
439.00	0.304
439.50	0.288
440.00	0.274
440.50	0.258
441.00	0.244
441.50	0.230
442.00	0.217
442.50	0.204
443.00	0.190
443.50	0.178
444.00	0.166
444.50	0.153
445.00	0.142
445.50	0.130
446.00	0.119
446.50	0.108
447.00	0.098
447.50	0.088
448.00	0.079
448.50	0.069
449.00	0.060
449.50	0.050
450.00	0.041
450.50	0.032
451.00	0.023
451.50	0.015
452.00	0.007
452.50	-0.001
453.00	-0.009
453.50	-0.016
454.00	-0.023
454.50	-0.029
455.00	-0.035
455.50	-0.041
456.00	-0.047
456.50	-0.052
457.00	-0.058
457.50	-0.063
458.00	-0.068
458.50	-0.073
459.00	-0.078
459.50	-0.082
460.00	-0.087
460.50	-0.091
461.00	-0.094
461.50	-0.098
462.00	-0.101
462.50	-0.103
463.00	-0.106
463.50	-0.108
464.00	-0.110
464.50	-0.111
465.00	-0.112
465.50	-0.113
466.00	-0.113
466.50	-0.114
467.00	-0.114
467.50	-0.113
468.00	-0.113
468.50	-0.112
469.00	-0.111
469.50	-0.110
470.00	-0.109
470.50	-0.108
471.00	-0.107
471.50	-0.106
472.00	-0.104
472.50	-0.103
473.00	-0.102
473.50	-0.101
474.00	-0.100
474.50	-0.099
475.00	-0.098
475.50	-0.097
476.00	-0.096
476.50	-0.095
477.00	-0.093
477.50	-0.092
478.00	-0.089
478.50	-0.087
479.00	-0.084
479.50	-0.081
480.00	-0.078
480.50	-0.076
481.00	-0.072
481.50	-0.069
482.00	-0.065
482.50	-0.062
483.00	-0.058
483.50	-0.054
484.00	-0.050
484.50	-0.046
485.00	-0.041
485.50	-0.036
486.00	-0.031
486.50	-0.026
487.00	-0.021
487.50	-0.016
488.00	-0.010
488.50	-0.004
489.00	0.002
489.50	0.008
490.00	0.014
490.50	0.020
491.00	0.027
491.50	0.034
492.00	0.042
492.50	0.048
493.00	0.056
493.50	0.063
494.00	0.070
494.50	0.078
495.00	0.086
495.50	0.093
496.00	0.101
496.50	0.109
497.00	0.117
497.50	0.125
498.00	0.133
498.50	0.141
499.00	0.149
499.50	0.158
500.00	0.167
500.50	0.175
501.00	0.183
501.50	0.192
502.00	0.200
502.50	0.209
503.00	0.218
503.50	0.226
504.00	0.235
504.50	0.244
505.00	0.253
505.50	0.262
506.00	0.272
506.50	0.281
507.00	0.291
507.50	0.300
508.00	0.310
508.50	0.320
509.00	0.328
509.50	0.338
510.00	0.347
510.50	0.357
511.00	0.366
511.50	0.375
512.00	0.385
512.50	0.394
513.00	0.404
513.50	0.414
514.00	0.422
514.50	0.431
515.00	0.441
515.50	0.450
516.00	0.459
516.50	0.468
517.00	0.477
517.50	0.485
518.00	0.494
518.50	0.503
519.00	0.512
519.50	0.521
520.00	0.529
520.50	0.537
521.00	0.545
521.50	0.552
522.00	0.560
522.50	0.567
523.00	0.576
523.50	0.582
524.00	0.587
524.50	0.594
525.00	0.600
525.50	0.606
526.00	0.611
526.50	0.616
527.00	0.622
527.50	0.626
528.00	0.630
528.50	0.634
529.00	0.638
529.50	0.642
530.00	0.646
530.50	0.649
531.00	0.651
531.50	0.654
532.00	0.655
532.50	0.659
533.00	0.662
533.50	0.665
534.00	0.666
534.50	0.668
535.00	0.670
535.50	0.672
536.00	0.674
536.50	0.675
537.00	0.675
537.50	0.675
538.00	0.675
538.50	0.675
539.00	0.674
539.50	0.673
540.00	0.671
540.50	0.669
541.00	0.667
541.50	0.664
542.00	0.663
542.50	0.659
543.00	0.656
543.50	0.653
544.00	0.649
544.50	0.646
545.00	0.641
545.50	0.637
546.00	0.633
546.50	0.627
547.00	0.622
547.50	0.618
548.00	0.612
548.50	0.606
549.00	0.600
549.50	0.595
550.00	0.589
550.50	0.583
551.00	0.576
551.50	0.569
552.00	0.562
552.50	0.554
553.00	0.547
553.50	0.540
554.00	0.532
554.50	0.524
555.00	0.516
555.50	0.508
556.00	0.499
556.50	0.490
557.00	0.481
557.50	0.471
558.00	0.461
558.50	0.451
559.00	0.441
559.50	0.431
560.00	0.421
560.50	0.410
561.00	0.401
561.50	0.390
562.00	0.380
562.50	0.370
563.00	0.359
563.50	0.349
564.00	0.338
564.50	0.327
565.00	0.317
565.50	0.305
566.00	0.295
566.50	0.283
567.00	0.272
567.50	0.261
568.00	0.251
568.50	0.240
569.00	0.229
569.50	0.218
570.00	0.208
570.50	0.197
571.00	0.187
571.50	0.177
572.00	0.166
572.50	0.156
573.00	0.146
573.50	0.136
574.00	0.126
574.50	0.115
575.00	0.105
575.50	0.095
576.00	0.085
576.50	0.075
577.00	0.064
577.50	0.054
578.00	0.044
578.50	0.035
579.00	0.026
579.50	0.016
580.00	0.008
580.50	-0.001
581.00	-0.010
581.50	-0.019
582.00	-0.027
582.50	-0.035
583.00	-0.044
583.50	-0.052
584.00	-0.060
584.50	-0.068
585.00	-0.077
585.50	-0.085
586.00	-0.092
586.50	-0.100
587.00	-0.108
587.50	-0.115
588.00	-0.123
588.50	-0.130
589.00	-0.137
589.50	-0.144
590.00	-0.151
590.50	-0.158
591.00	-0.165
591.50	-0.171
592.00	-0.178
592.50	-0.184
593.00	-0.191
593.50	-0.197
594.00	-0.203
594.50	-0.209
595.00	-0.215
595.50	-0.220
596.00	-0.226
596.50	-0.231
597.00	-0.236
597.50	-0.242
598.00	-0.247
598.50	-0.251
599.00	-0.256
599.50	-0.261
600.00	-0.265
600.50	-0.269
601.00	-0.274
601.50	-0.278
602.00	-0.282
602.50	-0.286
603.00	-0.290
603.50	-0.293
604.00	-0.297
604.50	-0.301
605.00	-0.305
605.50	-0.308
606.00	-0.311
606.50	-0.315
607.00	-0.318
607.50	-0.322
608.00	-0.325
608.50	-0.328
609.00	-0.331
609.50	-0.334
610.00	-0.337
610.50	-0.340
611.00	-0.342
611.50	-0.345
612.00	-0.347
612.50	-0.350
613.00	-0.352
613.50	-0.355
614.00	-0.357
614.50	-0.359
615.00	-0.361
615.50	-0.364
616.00	-0.366
616.50	-0.368
617.00	-0.369
617.50	-0.371
618.00	-0.373
618.50	-0.374
619.00	-0.376
619.50	-0.378
620.00	-0.380
620.50	-0.382
621.00	-0.383
621.50	-0.385
622.00	-0.387
622.50	-0.388
623.00	-0.390
623.50	-0.391
624.00	-0.392
624.50	-0.393
625.00	-0.395
625.50	-0.396
626.00	-0.397
626.50	-0.398
627.00	-0.399
627.50	-0.401
628.00	-0.401
628.50	-0.403
629.00	-0.404
629.50	-0.405
630.00	-0.406
630.50	-0.407
631.00	-0.408
631.50	-0.408
632.00	-0.409
632.50	-0.410
633.00	-0.411
633.50	-0.411
634.00	-0.412
634.50	-0.413
635.00	-0.414
635.50	-0.415
636.00	-0.416
636.50	-0.417
637.00	-0.417
637.50	-0.418
638.00	-0.419
638.50	-0.419
639.00	-0.420
639.50	-0.421
640.00	-0.421
640.50	-0.422
641.00	-0.422
641.50	-0.424
642.00	-0.424
642.50	-0.425
643.00	-0.426
643.50	-0.427
644.00	-0.427
644.50	-0.428
645.00	-0.429
645.50	-0.430
646.00	-0.430
646.50	-0.430
647.00	-0.431
647.50	-0.432
648.00	-0.432
648.50	-0.433
649.00	-0.433
649.50	-0.434
650.00	-0.435
650.50	-0.435
651.00	-0.436
651.50	-0.437
652.00	-0.438
652.50	-0.439
653.00	-0.440
653.50	-0.441
654.00	-0.441
654.50	-0.442
655.00	-0.443
655.50	-0.444
656.00	-0.444
656.50	-0.444
657.00	-0.445
657.50	-0.445
658.00	-0.445
658.50	-0.445
659.00	-0.445
659.50	-0.444
660.00	-0.444
660.50	-0.444
661.00	-0.443
661.50	-0.443
662.00	-0.442
662.50	-0.442
663.00	-0.441
663.50	-0.441
664.00	-0.440
664.50	-0.441
665.00	-0.441
665.50	-0.441
666.00	-0.441
666.50	-0.442
667.00	-0.442
667.50	-0.443
668.00	-0.444
668.50	-0.446
669.00	-0.446
669.50	-0.447
670.00	-0.448
670.50	-0.449
671.00	-0.450
671.50	-0.451
672.00	-0.452
672.50	-0.452
673.00	-0.453
673.50	-0.453
674.00	-0.454
674.50	-0.455
675.00	-0.456
675.50	-0.457
676.00	-0.457
676.50	-0.458
677.00	-0.458
677.50	-0.459
678.00	-0.460
678.50	-0.460
679.00	-0.460
679.50	-0.460
680.00	-0.461
680.50	-0.461
681.00	-0.462
681.50	-0.462
682.00	-0.463
682.50	-0.463
683.00	-0.463
683.50	-0.463
684.00	-0.463
684.50	-0.463
685.00	-0.463
685.50	-0.463
686.00	-0.463
686.50	-0.463
687.00	-0.464
687.50	-0.464
688.00	-0.464
688.50	-0.465
689.00	-0.466
689.50	-0.466
690.00	-0.467
690.50	-0.467
691.00	-0.468
691.50	-0.468
692.00	-0.469
692.50	-0.470
693.00	-0.470
693.50	-0.471
694.00	-0.471
694.50	-0.472
695.00	-0.472
695.50	-0.472
696.00	-0.473
696.50	-0.473
697.00	-0.474
697.50	-0.474
698.00	-0.474
698.50	-0.474
699.00	-0.474
699.50	-0.475
700.00	-0.476
700.50	-0.476
701.00	-0.476
701.50	-0.476
702.00	-0.477
702.50	-0.477
703.00	-0.478
703.50	-0.478
704.00	-0.478
704.50	-0.478
705.00	-0.478
705.50	-0.478
706.00	-0.478
706.50	-0.478
707.00	-0.478
707.50	-0.478
708.00	-0.479
708.50	-0.479
709.00	-0.480
709.50	-0.481
710.00	-0.481
710.50	-0.481
711.00	-0.482
711.50	-0.482
712.00	-0.482
712.50	-0.482
713.00	-0.482
713.50	-0.482
714.00	-0.482
714.50	-0.483
715.00	-0.483
715.50	-0.483
716.00	-0.484
716.50	-0.484
717.00	-0.485
717.50	-0.485
718.00	-0.485
718.50	-0.485
719.00	-0.485
719.50	-0.485
720.00	-0.485
720.50	-0.485
721.00	-0.485
721.50	-0.485
722.00	-0.485
722.50	-0.485
723.00	-0.485
723.50	-0.485
724.00	-0.485
724.50	-0.485
725.00	-0.485
725.50	-0.485
726.00	-0.485
726.50	-0.485
727.00	-0.485
727.50	-0.484
728.00	-0.484
728.50	-0.484
729.00	-0.484
729.50	-0.484
730.00	-0.484
730.50	-0.484
731.00	-0.484
731.50	-0.485
732.00	-0.485
732.50	-0.485
733.00	-0.486
733.50	-0.486
734.00	-0.485
734.50	-0.485
735.00	-0.486
735.50	-0.486
736.00	-0.486
736.50	-0.486
737.00	-0.486
737.50	-0.486
738.00	-0.486
738.50	-0.486
739.00	-0.486
739.50	-0.486
740.00	-0.487
740.50	-0.487
741.00	-0.487
741.50	-0.487
742.00	-0.488
742.50	-0.488
743.00	-0.489
743.50	-0.489
744.00	-0.489
744.50	-0.489
745.00	-0.489
745.50	-0.490
746.00	-0.490
746.50	-0.490
747.00	-0.490
747.50	-0.490
748.00	-0.490
748.50	-0.491
749.00	-0.491
749.50	-0.492
750.00	-0.492
750.50	-0.491
751.00	-0.491
751.50	-0.492
752.00	-0.492
752.50	-0.492
753.00	-0.492
753.50	-0.492
754.00	-0.492
754.50	-0.492
755.00	-0.492
755.50	-0.492
756.00	-0.492
756.50	-0.492
757.00	-0.493
757.50	-0.493
758.00	-0.493
758.50	-0.493
759.00	-0.494
759.50	-0.494
760.00	-0.494
760.50	-0.494
761.00	-0.494
761.50	-0.494
762.00	-0.493
762.50	-0.493
763.00	-0.493
763.50	-0.494
764.00	-0.494
764.50	-0.495
765.00	-0.495
765.50	-0.495
766.00	-0.496
766.50	-0.496
767.00	-0.496
767.50	-0.497
768.00	-0.497
768.50	-0.497
769.00	-0.497
769.50	-0.497
770.00	-0.497
770.50	-0.497
771.00	-0.496
771.50	-0.496
772.00	-0.496
772.50	-0.496
773.00	-0.496
773.50	-0.496
774.00	-0.495
774.50	-0.495
775.00	-0.495
775.50	-0.495
776.00	-0.495
776.50	-0.494
777.00	-0.494
777.50	-0.493
778.00	-0.493
778.50	-0.493
779.00	-0.493
779.50	-0.493
780.00	-0.493
780.50	-0.493
781.00	-0.493
781.50	-0.494
782.00	-0.494
782.50	-0.494
783.00	-0.495
783.50	-0.494
784.00	-0.495
784.50	-0.495
785.00	-0.496
785.50	-0.496
786.00	-0.495
786.50	-0.496
787.00	-0.496
787.50	-0.496
788.00	-0.496
788.50	-0.496
789.00	-0.496
789.50	-0.495
790.00	-0.495
790.50	-0.496
791.00	-0.496
791.50	-0.496
792.00	-0.495
792.50	-0.496
793.00	-0.496
793.50	-0.497
794.00	-0.497
794.50	-0.498
795.00	-0.499
795.50	-0.499
796.00	-0.499
796.50	-0.499
797.00	-0.500
797.50	-0.500
798.00	-0.501
798.50	-0.502
799.00	-0.502
799.50	-0.502
800.00	-0.502

## Sheet: 5
Column1	Column2
054 - RawData
Wavelength(nm)	Absorbance
300.00	3.293
300.50	3.345
301.00	3.296
301.50	3.440
302.00	3.673
302.50	3.651
303.00	4.493
303.50	4.201
304.00	6.000
304.50	6.000
305.00	6.000
305.50	5.062
306.00	3.857
306.50	3.469
307.00	3.609
307.50	3.323
308.00	3.350
308.50	3.162
309.00	3.151
309.50	3.068
310.00	3.110
310.50	3.145
311.00	3.282
311.50	3.275
312.00	3.263
312.50	3.182
313.00	3.361
313.50	3.432
314.00	3.767
314.50	3.997
315.00	3.769
315.50	3.484
316.00	3.483
316.50	3.605
317.00	3.617
317.50	3.828
318.00	3.941
318.50	3.777
319.00	3.900
319.50	3.770
320.00	4.146
320.50	3.684
321.00	3.930
321.50	4.256
322.00	3.716
322.50	4.173
323.00	4.420
323.50	4.322
324.00	3.770
324.50	3.704
325.00	3.671
325.50	3.451
326.00	3.432
326.50	3.432
327.00	3.316
327.50	3.261
328.00	3.165
328.50	3.288
329.00	3.185
329.50	3.220
330.00	3.241
330.50	3.317
331.00	3.252
331.50	3.129
332.00	3.092
332.50	3.096
333.00	3.129
333.50	3.127
334.00	3.148
334.50	3.169
335.00	3.090
335.50	3.076
336.00	3.149
336.50	3.079
337.00	3.104
337.50	3.060
338.00	3.162
338.50	3.080
339.00	3.031
339.50	2.966
340.00	2.930
340.50	2.867
341.00	2.870
341.50	2.816
342.00	2.764
342.50	2.710
343.00	2.691
343.50	2.674
344.00	2.636
344.50	2.607
345.00	2.581
345.50	2.540
346.00	2.507
346.50	2.475
347.00	2.433
347.50	2.409
348.00	2.357
348.50	2.338
349.00	2.297
349.50	2.259
350.00	2.210
350.50	2.173
351.00	2.126
351.50	2.080
352.00	2.029
352.50	1.984
353.00	1.939
353.50	1.898
354.00	1.858
354.50	1.820
355.00	1.781
355.50	1.749
356.00	1.714
356.50	1.683
357.00	1.652
357.50	1.623
358.00	1.594
358.50	1.560
359.00	1.533
359.50	1.503
360.00	1.476
360.50	1.450
361.00	1.427
361.50	1.407
362.00	1.385
362.50	1.367
363.00	1.356
363.50	1.342
364.00	1.335
364.50	1.327
365.00	1.324
365.50	1.323
366.00	1.324
366.50	1.327
367.00	1.332
367.50	1.338
368.00	1.347
368.50	1.353
369.00	1.360
369.50	1.366
370.00	1.373
370.50	1.376
371.00	1.380
371.50	1.382
372.00	1.383
372.50	1.384
373.00	1.384
373.50	1.382
374.00	1.380
374.50	1.377
375.00	1.376
375.50	1.373
376.00	1.371
376.50	1.371
377.00	1.369
377.50	1.369
378.00	1.369
378.50	1.372
379.00	1.373
379.50	1.377
380.00	1.380
380.50	1.384
381.00	1.386
381.50	1.390
382.00	1.392
382.50	1.395
383.00	1.396
383.50	1.396
384.00	1.396
384.50	1.393
385.00	1.390
385.50	1.387
386.00	1.381
386.50	1.375
387.00	1.368
387.50	1.358
388.00	1.350
388.50	1.337
389.00	1.327
389.50	1.315
390.00	1.303
390.50	1.291
391.00	1.279
391.50	1.264
392.00	1.250
392.50	1.237
393.00	1.224
393.50	1.209
394.00	1.194
394.50	1.179
395.00	1.164
395.50	1.149
396.00	1.135
396.50	1.120
397.00	1.104
397.50	1.089
398.00	1.074
398.50	1.059
399.00	1.044
399.50	1.029
400.00	1.014
400.50	0.998
401.00	0.983
401.50	0.967
402.00	0.952
402.50	0.935
403.00	0.920
403.50	0.904
404.00	0.889
404.50	0.873
405.00	0.857
405.50	0.842
406.00	0.827
406.50	0.812
407.00	0.797
407.50	0.782
408.00	0.767
408.50	0.752
409.00	0.736
409.50	0.722
410.00	0.707
410.50	0.692
411.00	0.677
411.50	0.663
412.00	0.648
412.50	0.632
413.00	0.618
413.50	0.603
414.00	0.588
414.50	0.573
415.00	0.558
415.50	0.543
416.00	0.527
416.50	0.513
417.00	0.498
417.50	0.483
418.00	0.469
418.50	0.454
419.00	0.440
419.50	0.426
420.00	0.413
420.50	0.400
421.00	0.387
421.50	0.375
422.00	0.364
422.50	0.352
423.00	0.342
423.50	0.332
424.00	0.322
424.50	0.313
425.00	0.304
425.50	0.296
426.00	0.287
426.50	0.280
427.00	0.273
427.50	0.266
428.00	0.259
428.50	0.253
429.00	0.247
429.50	0.241
430.00	0.236
430.50	0.231
431.00	0.226
431.50	0.221
432.00	0.217
432.50	0.212
433.00	0.208
433.50	0.204
434.00	0.200
434.50	0.196
435.00	0.192
435.50	0.188
436.00	0.185
436.50	0.182
437.00	0.179
437.50	0.176
438.00	0.173
438.50	0.171
439.00	0.169
439.50	0.167
440.00	0.166
440.50	0.165
441.00	0.165
441.50	0.164
442.00	0.164
442.50	0.164
443.00	0.165
443.50	0.166
444.00	0.167
444.50	0.168
445.00	0.170
445.50	0.172
446.00	0.174
446.50	0.177
447.00	0.180
447.50	0.184
448.00	0.188
448.50	0.192
449.00	0.197
449.50	0.203
450.00	0.209
450.50	0.215
451.00	0.221
451.50	0.228
452.00	0.235
452.50	0.242
453.00	0.248
453.50	0.255
454.00	0.261
454.50	0.267
455.00	0.272
455.50	0.277
456.00	0.280
456.50	0.283
457.00	0.285
457.50	0.287
458.00	0.287
458.50	0.287
459.00	0.286
459.50	0.284
460.00	0.282
460.50	0.279
461.00	0.276
461.50	0.273
462.00	0.269
462.50	0.265
463.00	0.261
463.50	0.257
464.00	0.253
464.50	0.249
465.00	0.245
465.50	0.242
466.00	0.238
466.50	0.235
467.00	0.231
467.50	0.228
468.00	0.225
468.50	0.222
469.00	0.219
469.50	0.216
470.00	0.213
470.50	0.211
471.00	0.207
471.50	0.205
472.00	0.202
472.50	0.198
473.00	0.195
473.50	0.192
474.00	0.188
474.50	0.184
475.00	0.180
475.50	0.176
476.00	0.171
476.50	0.166
477.00	0.162
477.50	0.157
478.00	0.152
478.50	0.147
479.00	0.142
479.50	0.137
480.00	0.132
480.50	0.127
481.00	0.122
481.50	0.118
482.00	0.113
482.50	0.109
483.00	0.105
483.50	0.101
484.00	0.098
484.50	0.094
485.00	0.091
485.50	0.089
486.00	0.086
486.50	0.084
487.00	0.082
487.50	0.080
488.00	0.079
488.50	0.077
489.00	0.076
489.50	0.075
490.00	0.074
490.50	0.073
491.00	0.072
491.50	0.071
492.00	0.071
492.50	0.070
493.00	0.070
493.50	0.070
494.00	0.070
494.50	0.070
495.00	0.069
495.50	0.069
496.00	0.070
496.50	0.070
497.00	0.070
497.50	0.070
498.00	0.071
498.50	0.071
499.00	0.071
499.50	0.072
500.00	0.073
500.50	0.073
501.00	0.074
501.50	0.075
502.00	0.076
502.50	0.077
503.00	0.078
503.50	0.079
504.00	0.080
504.50	0.082
505.00	0.083
505.50	0.085
506.00	0.086
506.50	0.088
507.00	0.089
507.50	0.091
508.00	0.093
508.50	0.094
509.00	0.095
509.50	0.097
510.00	0.098
510.50	0.099
511.00	0.100
511.50	0.102
512.00	0.103
512.50	0.104
513.00	0.106
513.50	0.107
514.00	0.108
514.50	0.110
515.00	0.111
515.50	0.113
516.00	0.114
516.50	0.116
517.00	0.117
517.50	0.119
518.00	0.120
518.50	0.122
519.00	0.124
519.50	0.126
520.00	0.128
520.50	0.130
521.00	0.132
521.50	0.134
522.00	0.136
522.50	0.138
523.00	0.140
523.50	0.142
524.00	0.145
524.50	0.147
525.00	0.149
525.50	0.151
526.00	0.154
526.50	0.156
527.00	0.158
527.50	0.161
528.00	0.163
528.50	0.165
529.00	0.166
529.50	0.167
530.00	0.169
530.50	0.170
531.00	0.172
531.50	0.173
532.00	0.174
532.50	0.176
533.00	0.178
533.50	0.181
534.00	0.183
534.50	0.186
535.00	0.188
535.50	0.190
536.00	0.192
536.50	0.194
537.00	0.196
537.50	0.199
538.00	0.201
538.50	0.203
539.00	0.205
539.50	0.207
540.00	0.209
540.50	0.211
541.00	0.213
541.50	0.215
542.00	0.217
542.50	0.219
543.00	0.221
543.50	0.223
544.00	0.225
544.50	0.227
545.00	0.230
545.50	0.232
546.00	0.234
546.50	0.235
547.00	0.237
547.50	0.239
548.00	0.241
548.50	0.243
549.00	0.245
549.50	0.247
550.00	0.248
550.50	0.250
551.00	0.252
551.50	0.254
552.00	0.255
552.50	0.257
553.00	0.258
553.50	0.260
554.00	0.261
554.50	0.262
555.00	0.263
555.50	0.264
556.00	0.265
556.50	0.265
557.00	0.266
557.50	0.266
558.00	0.266
558.50	0.266
559.00	0.266
559.50	0.266
560.00	0.266
560.50	0.265
561.00	0.265
561.50	0.265
562.00	0.264
562.50	0.264
563.00	0.263
563.50	0.263
564.00	0.262
564.50	0.262
565.00	0.262
565.50	0.262
566.00	0.261
566.50	0.261
567.00	0.261
567.50	0.261
568.00	0.261
568.50	0.262
569.00	0.262
569.50	0.262
570.00	0.263
570.50	0.263
571.00	0.263
571.50	0.264
572.00	0.264
572.50	0.265
573.00	0.265
573.50	0.266
574.00	0.267
574.50	0.267
575.00	0.268
575.50	0.269
576.00	0.270
576.50	0.271
577.00	0.272
577.50	0.272
578.00	0.273
578.50	0.274
579.00	0.274
579.50	0.275
580.00	0.276
580.50	0.277
581.00	0.278
581.50	0.278
582.00	0.279
582.50	0.280
583.00	0.281
583.50	0.282
584.00	0.283
584.50	0.284
585.00	0.285
585.50	0.286
586.00	0.286
586.50	0.287
587.00	0.288
587.50	0.289
588.00	0.289
588.50	0.290
589.00	0.291
589.50	0.291
590.00	0.292
590.50	0.292
591.00	0.293
591.50	0.293
592.00	0.293
592.50	0.294
593.00	0.294
593.50	0.294
594.00	0.294
594.50	0.294
595.00	0.295
595.50	0.294
596.00	0.294
596.50	0.294
597.00	0.294
597.50	0.294
598.00	0.294
598.50	0.294
599.00	0.294
599.50	0.294
600.00	0.294
600.50	0.294
601.00	0.295
601.50	0.295
602.00	0.295
602.50	0.296
603.00	0.296
603.50	0.297
604.00	0.297
604.50	0.298
605.00	0.298
605.50	0.299
606.00	0.299
606.50	0.300
607.00	0.301
607.50	0.302
608.00	0.303
608.50	0.303
609.00	0.304
609.50	0.305
610.00	0.306
610.50	0.307
611.00	0.308
611.50	0.309
612.00	0.310
612.50	0.311
613.00	0.312
613.50	0.313
614.00	0.314
614.50	0.315
615.00	0.316
615.50	0.317
616.00	0.319
616.50	0.320
617.00	0.321
617.50	0.322
618.00	0.324
618.50	0.325
619.00	0.326
619.50	0.327
620.00	0.328
620.50	0.329
621.00	0.330
621.50	0.331
622.00	0.333
622.50	0.334
623.00	0.336
623.50	0.337
624.00	0.338
624.50	0.340
625.00	0.341
625.50	0.342
626.00	0.343
626.50	0.345
627.00	0.346
627.50	0.347
628.00	0.348
628.50	0.349
629.00	0.350
629.50	0.351
630.00	0.352
630.50	0.353
631.00	0.354
631.50	0.355
632.00	0.356
632.50	0.357
633.00	0.358
633.50	0.359
634.00	0.361
634.50	0.361
635.00	0.362
635.50	0.364
636.00	0.364
636.50	0.365
637.00	0.366
637.50	0.367
638.00	0.368
638.50	0.368
639.00	0.369
639.50	0.370
640.00	0.370
640.50	0.371
641.00	0.371
641.50	0.372
642.00	0.372
642.50	0.372
643.00	0.373
643.50	0.373
644.00	0.373
644.50	0.374
645.00	0.374
645.50	0.374
646.00	0.375
646.50	0.375
647.00	0.375
647.50	0.375
648.00	0.375
648.50	0.375
649.00	0.374
649.50	0.374
650.00	0.373
650.50	0.373
651.00	0.372
651.50	0.371
652.00	0.370
652.50	0.369
653.00	0.368
653.50	0.367
654.00	0.366
654.50	0.366
655.00	0.365
655.50	0.364
656.00	0.364
656.50	0.363
657.00	0.363
657.50	0.363
658.00	0.363
658.50	0.363
659.00	0.364
659.50	0.364
660.00	0.365
660.50	0.366
661.00	0.367
661.50	0.368
662.00	0.369
662.50	0.370
663.00	0.371
663.50	0.372
664.00	0.372
664.50	0.373
665.00	0.374
665.50	0.374
666.00	0.374
666.50	0.374
667.00	0.374
667.50	0.374
668.00	0.373
668.50	0.372
669.00	0.371
669.50	0.370
670.00	0.368
670.50	0.366
671.00	0.364
671.50	0.362
672.00	0.360
672.50	0.358
673.00	0.356
673.50	0.354
674.00	0.352
674.50	0.350
675.00	0.348
675.50	0.347
676.00	0.345
676.50	0.343
677.00	0.341
677.50	0.340
678.00	0.338
678.50	0.337
679.00	0.335
679.50	0.333
680.00	0.331
680.50	0.330
681.00	0.328
681.50	0.326
682.00	0.325
682.50	0.323
683.00	0.321
683.50	0.320
684.00	0.318
684.50	0.317
685.00	0.315
685.50	0.313
686.00	0.311
686.50	0.310
687.00	0.308
687.50	0.307
688.00	0.305
688.50	0.303
689.00	0.302
689.50	0.300
690.00	0.299
690.50	0.297
691.00	0.296
691.50	0.294
692.00	0.293
692.50	0.291
693.00	0.289
693.50	0.288
694.00	0.286
694.50	0.285
695.00	0.283
695.50	0.281
696.00	0.280
696.50	0.278
697.00	0.276
697.50	0.275
698.00	0.273
698.50	0.272
699.00	0.270
699.50	0.268
700.00	0.267
700.50	0.265
701.00	0.264
701.50	0.262
702.00	0.261
702.50	0.259
703.00	0.258
703.50	0.257
704.00	0.255
704.50	0.254
705.00	0.252
705.50	0.251
706.00	0.249
706.50	0.248
707.00	0.246
707.50	0.245
708.00	0.244
708.50	0.243
709.00	0.241
709.50	0.240
710.00	0.238
710.50	0.237
711.00	0.236
711.50	0.234
712.00	0.233
712.50	0.231
713.00	0.230
713.50	0.229
714.00	0.228
714.50	0.226
715.00	0.225
715.50	0.223
716.00	0.222
716.50	0.221
717.00	0.219
717.50	0.218
718.00	0.217
718.50	0.215
719.00	0.214
719.50	0.213
720.00	0.212
720.50	0.211
721.00	0.209
721.50	0.209
722.00	0.208
722.50	0.207
723.00	0.205
723.50	0.204
724.00	0.203
724.50	0.202
725.00	0.201
725.50	0.200
726.00	0.199
726.50	0.198
727.00	0.197
727.50	0.196
728.00	0.195
728.50	0.194
729.00	0.193
729.50	0.192
730.00	0.191
730.50	0.190
731.00	0.189
731.50	0.188
732.00	0.187
732.50	0.186
733.00	0.185
733.50	0.184
734.00	0.183
734.50	0.182
735.00	0.180
735.50	0.179
736.00	0.178
736.50	0.177
737.00	0.175
737.50	0.174
738.00	0.173
738.50	0.172
739.00	0.171
739.50	0.170
740.00	0.168
740.50	0.168
741.00	0.166
741.50	0.165
742.00	0.164
742.50	0.163
743.00	0.162
743.50	0.161
744.00	0.160
744.50	0.159
745.00	0.158
745.50	0.157
746.00	0.156
746.50	0.155
747.00	0.154
747.50	0.153
748.00	0.151
748.50	0.150
749.00	0.149
749.50	0.149
750.00	0.148
750.50	0.147
751.00	0.146
751.50	0.145
752.00	0.144
752.50	0.143
753.00	0.142
753.50	0.142
754.00	0.141
754.50	0.140
755.00	0.139
755.50	0.138
756.00	0.138
756.50	0.137
757.00	0.136
757.50	0.135
758.00	0.135
758.50	0.134
759.00	0.133
759.50	0.132
760.00	0.131
760.50	0.130
761.00	0.129
761.50	0.128
762.00	0.127
762.50	0.126
763.00	0.125
763.50	0.124
764.00	0.123
764.50	0.122
765.00	0.121
765.50	0.119
766.00	0.118
766.50	0.117
767.00	0.116
767.50	0.115
768.00	0.114
768.50	0.113
769.00	0.112
769.50	0.111
770.00	0.110
770.50	0.110
771.00	0.109
771.50	0.108
772.00	0.108
772.50	0.107
773.00	0.106
773.50	0.106
774.00	0.106
774.50	0.105
775.00	0.105
775.50	0.104
776.00	0.104
776.50	0.103
777.00	0.103
777.50	0.103
778.00	0.103
778.50	0.103
779.00	0.103
779.50	0.103
780.00	0.103
780.50	0.103
781.00	0.103
781.50	0.102
782.00	0.102
782.50	0.102
783.00	0.102
783.50	0.102
784.00	0.101
784.50	0.101
785.00	0.101
785.50	0.101
786.00	0.101
786.50	0.100
787.00	0.100
787.50	0.100
788.00	0.100
788.50	0.100
789.00	0.099
789.50	0.099
790.00	0.099
790.50	0.098
791.00	0.098
791.50	0.098
792.00	0.097
792.50	0.097
793.00	0.096
793.50	0.096
794.00	0.095
794.50	0.094
795.00	0.094
795.50	0.093
796.00	0.093
796.50	0.092
797.00	0.092
797.50	0.091
798.00	0.091
798.50	0.091
799.00	0.090
799.50	0.090
800.00	0.090

## Sheet: 4
Column1	Column2
055 - RawData
Wavelength(nm)	Absorbance
300.00	3.262
300.50	3.369
301.00	3.438
301.50	3.461
302.00	3.540
302.50	3.492
303.00	3.360
303.50	3.253
304.00	3.456
304.50	3.457
305.00	3.497
305.50	3.380
306.00	3.451
306.50	3.411
307.00	3.543
307.50	3.637
308.00	4.097
308.50	3.684
309.00	3.706
309.50	3.367
310.00	3.459
310.50	3.429
311.00	3.653
311.50	3.589
312.00	3.529
312.50	3.255
313.00	3.359
313.50	3.272
314.00	3.468
314.50	3.447
315.00	3.516
315.50	3.309
316.00	3.257
316.50	3.286
317.00	3.347
317.50	3.394
318.00	3.416
318.50	3.401
319.00	3.426
319.50	3.337
320.00	3.350
320.50	3.288
321.00	3.168
321.50	3.261
322.00	3.136
322.50	3.149
323.00	3.068
323.50	3.035
324.00	2.986
324.50	2.970
325.00	3.011
325.50	3.037
326.00	2.983
326.50	2.956
327.00	2.918
327.50	2.890
328.00	2.853
328.50	2.872
329.00	2.818
329.50	2.802
330.00	2.795
330.50	2.756
331.00	2.739
331.50	2.700
332.00	2.680
332.50	2.660
333.00	2.624
333.50	2.617
334.00	2.584
334.50	2.554
335.00	2.522
335.50	2.502
336.00	2.482
336.50	2.452
337.00	2.436
337.50	2.401
338.00	2.395
338.50	2.381
339.00	2.356
339.50	2.343
340.00	2.320
340.50	2.305
341.00	2.283
341.50	2.249
342.00	2.225
342.50	2.186
343.00	2.150
343.50	2.129
344.00	2.099
344.50	2.065
345.00	2.037
345.50	2.009
346.00	1.976
346.50	1.952
347.00	1.919
347.50	1.891
348.00	1.857
348.50	1.826
349.00	1.795
349.50	1.766
350.00	1.735
350.50	1.706
351.00	1.673
351.50	1.643
352.00	1.612
352.50	1.581
353.00	1.551
353.50	1.521
354.00	1.491
354.50	1.463
355.00	1.436
355.50	1.406
356.00	1.377
356.50	1.350
357.00	1.324
357.50	1.299
358.00	1.274
358.50	1.248
359.00	1.224
359.50	1.199
360.00	1.179
360.50	1.159
361.00	1.139
361.50	1.121
362.00	1.105
362.50	1.090
363.00	1.078
363.50	1.066
364.00	1.057
364.50	1.049
365.00	1.043
365.50	1.039
366.00	1.036
366.50	1.034
367.00	1.034
367.50	1.036
368.00	1.037
368.50	1.040
369.00	1.044
369.50	1.048
370.00	1.051
370.50	1.055
371.00	1.058
371.50	1.061
372.00	1.063
372.50	1.065
373.00	1.066
373.50	1.066
374.00	1.065
374.50	1.064
375.00	1.062
375.50	1.060
376.00	1.059
376.50	1.056
377.00	1.054
377.50	1.053
378.00	1.050
378.50	1.050
379.00	1.049
379.50	1.050
380.00	1.049
380.50	1.049
381.00	1.050
381.50	1.051
382.00	1.052
382.50	1.053
383.00	1.053
383.50	1.053
384.00	1.053
384.50	1.052
385.00	1.051
385.50	1.049
386.00	1.046
386.50	1.042
387.00	1.037
387.50	1.031
388.00	1.025
388.50	1.017
389.00	1.009
389.50	0.998
390.00	0.990
390.50	0.979
391.00	0.967
391.50	0.956
392.00	0.943
392.50	0.931
393.00	0.918
393.50	0.905
394.00	0.893
394.50	0.879
395.00	0.866
395.50	0.854
396.00	0.841
396.50	0.828
397.00	0.816
397.50	0.804
398.00	0.791
398.50	0.779
399.00	0.767
399.50	0.755
400.00	0.743
400.50	0.732
401.00	0.720
401.50	0.709
402.00	0.697
402.50	0.686
403.00	0.674
403.50	0.663
404.00	0.652
404.50	0.640
405.00	0.629
405.50	0.618
406.00	0.606
406.50	0.595
407.00	0.585
407.50	0.574
408.00	0.563
408.50	0.553
409.00	0.542
409.50	0.531
410.00	0.521
410.50	0.511
411.00	0.501
411.50	0.490
412.00	0.479
412.50	0.468
413.00	0.458
413.50	0.447
414.00	0.436
414.50	0.426
415.00	0.415
415.50	0.404
416.00	0.394
416.50	0.384
417.00	0.374
417.50	0.363
418.00	0.353
418.50	0.343
419.00	0.333
419.50	0.323
420.00	0.314
420.50	0.305
421.00	0.296
421.50	0.287
422.00	0.279
422.50	0.272
423.00	0.264
423.50	0.257
424.00	0.251
424.50	0.244
425.00	0.238
425.50	0.233
426.00	0.227
426.50	0.221
427.00	0.216
427.50	0.211
428.00	0.206
428.50	0.202
429.00	0.198
429.50	0.194
430.00	0.190
430.50	0.186
431.00	0.183
431.50	0.179
432.00	0.176
432.50	0.173
433.00	0.170
433.50	0.167
434.00	0.165
434.50	0.162
435.00	0.159
435.50	0.157
436.00	0.154
436.50	0.152
437.00	0.150
437.50	0.148
438.00	0.146
438.50	0.145
439.00	0.143
439.50	0.142
440.00	0.142
440.50	0.141
441.00	0.141
441.50	0.141
442.00	0.141
442.50	0.141
443.00	0.141
443.50	0.142
444.00	0.142
444.50	0.144
445.00	0.145
445.50	0.146
446.00	0.148
446.50	0.150
447.00	0.152
447.50	0.154
448.00	0.157
448.50	0.160
449.00	0.163
449.50	0.166
450.00	0.170
450.50	0.174
451.00	0.178
451.50	0.182
452.00	0.187
452.50	0.191
453.00	0.196
453.50	0.200
454.00	0.204
454.50	0.208
455.00	0.212
455.50	0.215
456.00	0.217
456.50	0.219
457.00	0.221
457.50	0.222
458.00	0.222
458.50	0.222
459.00	0.222
459.50	0.221
460.00	0.219
460.50	0.217
461.00	0.215
461.50	0.213
462.00	0.210
462.50	0.208
463.00	0.205
463.50	0.202
464.00	0.200
464.50	0.197
465.00	0.194
465.50	0.192
466.00	0.189
466.50	0.187
467.00	0.185
467.50	0.183
468.00	0.180
468.50	0.178
469.00	0.176
469.50	0.174
470.00	0.172
470.50	0.169
471.00	0.167
471.50	0.165
472.00	0.162
472.50	0.160
473.00	0.158
473.50	0.155
474.00	0.152
474.50	0.150
475.00	0.146
475.50	0.143
476.00	0.140
476.50	0.136
477.00	0.133
477.50	0.129
478.00	0.125
478.50	0.121
479.00	0.117
479.50	0.113
480.00	0.110
480.50	0.106
481.00	0.102
481.50	0.099
482.00	0.096
482.50	0.092
483.00	0.089
483.50	0.086
484.00	0.083
484.50	0.081
485.00	0.078
485.50	0.076
486.00	0.074
486.50	0.072
487.00	0.070
487.50	0.069
488.00	0.067
488.50	0.066
489.00	0.064
489.50	0.063
490.00	0.062
490.50	0.061
491.00	0.060
491.50	0.059
492.00	0.058
492.50	0.058
493.00	0.057
493.50	0.056
494.00	0.056
494.50	0.055
495.00	0.055
495.50	0.055
496.00	0.054
496.50	0.054
497.00	0.054
497.50	0.054
498.00	0.054
498.50	0.054
499.00	0.054
499.50	0.054
500.00	0.054
500.50	0.054
501.00	0.055
501.50	0.055
502.00	0.055
502.50	0.056
503.00	0.057
503.50	0.057
504.00	0.058
504.50	0.059
505.00	0.059
505.50	0.060
506.00	0.061
506.50	0.062
507.00	0.062
507.50	0.063
508.00	0.064
508.50	0.064
509.00	0.065
509.50	0.066
510.00	0.066
510.50	0.067
511.00	0.068
511.50	0.068
512.00	0.069
512.50	0.070
513.00	0.070
513.50	0.071
514.00	0.072
514.50	0.072
515.00	0.073
515.50	0.074
516.00	0.075
516.50	0.076
517.00	0.076
517.50	0.077
518.00	0.078
518.50	0.079
519.00	0.080
519.50	0.082
520.00	0.083
520.50	0.084
521.00	0.085
521.50	0.086
522.00	0.087
522.50	0.088
523.00	0.090
523.50	0.091
524.00	0.092
524.50	0.093
525.00	0.094
525.50	0.096
526.00	0.097
526.50	0.098
527.00	0.099
527.50	0.101
528.00	0.102
528.50	0.103
529.00	0.103
529.50	0.104
530.00	0.105
530.50	0.106
531.00	0.106
531.50	0.107
532.00	0.108
532.50	0.109
533.00	0.110
533.50	0.112
534.00	0.113
534.50	0.115
535.00	0.116
535.50	0.117
536.00	0.119
536.50	0.120
537.00	0.121
537.50	0.122
538.00	0.123
538.50	0.125
539.00	0.126
539.50	0.127
540.00	0.128
540.50	0.129
541.00	0.130
541.50	0.131
542.00	0.132
542.50	0.133
543.00	0.134
543.50	0.136
544.00	0.137
544.50	0.138
545.00	0.139
545.50	0.140
546.00	0.141
546.50	0.142
547.00	0.143
547.50	0.144
548.00	0.145
548.50	0.146
549.00	0.147
549.50	0.148
550.00	0.149
550.50	0.150
551.00	0.151
551.50	0.152
552.00	0.153
552.50	0.153
553.00	0.154
553.50	0.155
554.00	0.155
554.50	0.156
555.00	0.156
555.50	0.157
556.00	0.157
556.50	0.157
557.00	0.158
557.50	0.158
558.00	0.158
558.50	0.158
559.00	0.158
559.50	0.158
560.00	0.158
560.50	0.158
561.00	0.158
561.50	0.158
562.00	0.157
562.50	0.157
563.00	0.157
563.50	0.157
564.00	0.156
564.50	0.156
565.00	0.156
565.50	0.156
566.00	0.156
566.50	0.156
567.00	0.156
567.50	0.156
568.00	0.156
568.50	0.156
569.00	0.157
569.50	0.157
570.00	0.157
570.50	0.158
571.00	0.158
571.50	0.158
572.00	0.158
572.50	0.159
573.00	0.159
573.50	0.159
574.00	0.160
574.50	0.160
575.00	0.161
575.50	0.161
576.00	0.162
576.50	0.162
577.00	0.162
577.50	0.163
578.00	0.163
578.50	0.164
579.00	0.164
579.50	0.164
580.00	0.165
580.50	0.165
581.00	0.165
581.50	0.166
582.00	0.166
582.50	0.167
583.00	0.167
583.50	0.168
584.00	0.168
584.50	0.169
585.00	0.169
585.50	0.170
586.00	0.170
586.50	0.170
587.00	0.171
587.50	0.171
588.00	0.171
588.50	0.172
589.00	0.172
589.50	0.172
590.00	0.172
590.50	0.173
591.00	0.173
591.50	0.173
592.00	0.173
592.50	0.173
593.00	0.173
593.50	0.173
594.00	0.173
594.50	0.173
595.00	0.173
595.50	0.173
596.00	0.173
596.50	0.173
597.00	0.173
597.50	0.173
598.00	0.173
598.50	0.173
599.00	0.173
599.50	0.173
600.00	0.173
600.50	0.173
601.00	0.173
601.50	0.173
602.00	0.173
602.50	0.173
603.00	0.173
603.50	0.174
604.00	0.174
604.50	0.174
605.00	0.175
605.50	0.175
606.00	0.175
606.50	0.176
607.00	0.176
607.50	0.176
608.00	0.176
608.50	0.176
609.00	0.177
609.50	0.177
610.00	0.178
610.50	0.178
611.00	0.179
611.50	0.179
612.00	0.180
612.50	0.180
613.00	0.181
613.50	0.182
614.00	0.182
614.50	0.183
615.00	0.184
615.50	0.184
616.00	0.185
616.50	0.186
617.00	0.186
617.50	0.187
618.00	0.188
618.50	0.188
619.00	0.189
619.50	0.190
620.00	0.190
620.50	0.191
621.00	0.191
621.50	0.192
622.00	0.193
622.50	0.193
623.00	0.194
623.50	0.195
624.00	0.196
624.50	0.197
625.00	0.197
625.50	0.198
626.00	0.199
626.50	0.199
627.00	0.200
627.50	0.201
628.00	0.201
628.50	0.202
629.00	0.203
629.50	0.203
630.00	0.203
630.50	0.204
631.00	0.204
631.50	0.205
632.00	0.205
632.50	0.206
633.00	0.206
633.50	0.207
634.00	0.207
634.50	0.208
635.00	0.209
635.50	0.209
636.00	0.210
636.50	0.210
637.00	0.210
637.50	0.211
638.00	0.211
638.50	0.211
639.00	0.211
639.50	0.212
640.00	0.212
640.50	0.212
641.00	0.212
641.50	0.213
642.00	0.213
642.50	0.213
643.00	0.213
643.50	0.213
644.00	0.212
644.50	0.212
645.00	0.212
645.50	0.212
646.00	0.212
646.50	0.212
647.00	0.212
647.50	0.211
648.00	0.211
648.50	0.211
649.00	0.211
649.50	0.210
650.00	0.210
650.50	0.210
651.00	0.209
651.50	0.208
652.00	0.208
652.50	0.207
653.00	0.207
653.50	0.206
654.00	0.205
654.50	0.205
655.00	0.204
655.50	0.204
656.00	0.203
656.50	0.203
657.00	0.203
657.50	0.203
658.00	0.203
658.50	0.203
659.00	0.204
659.50	0.204
660.00	0.204
660.50	0.205
661.00	0.206
661.50	0.206
662.00	0.206
662.50	0.207
663.00	0.207
663.50	0.208
664.00	0.208
664.50	0.208
665.00	0.208
665.50	0.208
666.00	0.208
666.50	0.208
667.00	0.208
667.50	0.207
668.00	0.207
668.50	0.206
669.00	0.205
669.50	0.204
670.00	0.202
670.50	0.201
671.00	0.200
671.50	0.198
672.00	0.197
672.50	0.196
673.00	0.194
673.50	0.193
674.00	0.191
674.50	0.190
675.00	0.189
675.50	0.188
676.00	0.187
676.50	0.186
677.00	0.184
677.50	0.183
678.00	0.182
678.50	0.181
679.00	0.180
679.50	0.179
680.00	0.178
680.50	0.177
681.00	0.176
681.50	0.175
682.00	0.174
682.50	0.173
683.00	0.171
683.50	0.170
684.00	0.169
684.50	0.168
685.00	0.167
685.50	0.167
686.00	0.166
686.50	0.165
687.00	0.164
687.50	0.163
688.00	0.162
688.50	0.161
689.00	0.160
689.50	0.159
690.00	0.157
690.50	0.156
691.00	0.155
691.50	0.154
692.00	0.154
692.50	0.153
693.00	0.152
693.50	0.151
694.00	0.150
694.50	0.149
695.00	0.148
695.50	0.147
696.00	0.146
696.50	0.145
697.00	0.144
697.50	0.143
698.00	0.142
698.50	0.141
699.00	0.140
699.50	0.139
700.00	0.138
700.50	0.137
701.00	0.136
701.50	0.135
702.00	0.135
702.50	0.134
703.00	0.133
703.50	0.132
704.00	0.131
704.50	0.130
705.00	0.129
705.50	0.128
706.00	0.127
706.50	0.127
707.00	0.126
707.50	0.125
708.00	0.124
708.50	0.123
709.00	0.122
709.50	0.121
710.00	0.120
710.50	0.119
711.00	0.119
711.50	0.118
712.00	0.117
712.50	0.116
713.00	0.115
713.50	0.115
714.00	0.114
714.50	0.113
715.00	0.112
715.50	0.112
716.00	0.111
716.50	0.110
717.00	0.109
717.50	0.108
718.00	0.107
718.50	0.107
719.00	0.106
719.50	0.105
720.00	0.104
720.50	0.103
721.00	0.103
721.50	0.102
722.00	0.102
722.50	0.101
723.00	0.100
723.50	0.100
724.00	0.099
724.50	0.099
725.00	0.098
725.50	0.097
726.00	0.097
726.50	0.096
727.00	0.096
727.50	0.095
728.00	0.094
728.50	0.093
729.00	0.092
729.50	0.092
730.00	0.092
730.50	0.091
731.00	0.090
731.50	0.090
732.00	0.089
732.50	0.088
733.00	0.088
733.50	0.088
734.00	0.087
734.50	0.086
735.00	0.085
735.50	0.084
736.00	0.084
736.50	0.083
737.00	0.082
737.50	0.081
738.00	0.080
738.50	0.080
739.00	0.079
739.50	0.079
740.00	0.078
740.50	0.077
741.00	0.076
741.50	0.076
742.00	0.075
742.50	0.074
743.00	0.074
743.50	0.073
744.00	0.072
744.50	0.072
745.00	0.071
745.50	0.070
746.00	0.070
746.50	0.069
747.00	0.068
747.50	0.068
748.00	0.067
748.50	0.066
749.00	0.065
749.50	0.065
750.00	0.064
750.50	0.064
751.00	0.063
751.50	0.063
752.00	0.062
752.50	0.062
753.00	0.061
753.50	0.061
754.00	0.060
754.50	0.060
755.00	0.059
755.50	0.059
756.00	0.059
756.50	0.058
757.00	0.057
757.50	0.057
758.00	0.057
758.50	0.056
759.00	0.055
759.50	0.055
760.00	0.054
760.50	0.053
761.00	0.053
761.50	0.052
762.00	0.052
762.50	0.051
763.00	0.050
763.50	0.050
764.00	0.049
764.50	0.048
765.00	0.047
765.50	0.047
766.00	0.046
766.50	0.045
767.00	0.044
767.50	0.044
768.00	0.043
768.50	0.043
769.00	0.042
769.50	0.042
770.00	0.042
770.50	0.041
771.00	0.041
771.50	0.041
772.00	0.041
772.50	0.040
773.00	0.040
773.50	0.040
774.00	0.040
774.50	0.039
775.00	0.039
775.50	0.039
776.00	0.039
776.50	0.039
777.00	0.039
777.50	0.039
778.00	0.039
778.50	0.039
779.00	0.039
779.50	0.039
780.00	0.039
780.50	0.039
781.00	0.039
781.50	0.038
782.00	0.039
782.50	0.039
783.00	0.038
783.50	0.038
784.00	0.038
784.50	0.038
785.00	0.038
785.50	0.038
786.00	0.038
786.50	0.038
787.00	0.037
787.50	0.038
788.00	0.038
788.50	0.037
789.00	0.037
789.50	0.037
790.00	0.037
790.50	0.037
791.00	0.037
791.50	0.036
792.00	0.036
792.50	0.036
793.00	0.035
793.50	0.035
794.00	0.035
794.50	0.034
795.00	0.034
795.50	0.034
796.00	0.034
796.50	0.034
797.00	0.033
797.50	0.033
798.00	0.032
798.50	0.032
799.00	0.032
799.50	0.032
800.00	0.032

## Sheet: 3
Column1	Column2
051 - RawData
Wavelength(nm)	Absorbance
300.00	3.137
300.50	3.244
301.00	3.418
301.50	3.399
302.00	3.367
302.50	3.423
303.00	3.622
303.50	3.530
304.00	3.736
304.50	3.292
305.00	3.194
305.50	3.080
306.00	3.105
306.50	3.117
307.00	3.086
307.50	3.042
308.00	3.070
308.50	2.987
309.00	3.022
309.50	3.033
310.00	3.037
310.50	2.958
311.00	2.943
311.50	2.898
312.00	2.850
312.50	2.830
313.00	2.802
313.50	2.803
314.00	2.742
314.50	2.707
315.00	2.749
315.50	2.744
316.00	2.777
316.50	2.732
317.00	2.694
317.50	2.694
318.00	2.680
318.50	2.690
319.00	2.694
319.50	2.632
320.00	2.638
320.50	2.578
321.00	2.587
321.50	2.580
322.00	2.584
322.50	2.571
323.00	2.560
323.50	2.530
324.00	2.539
324.50	2.510
325.00	2.519
325.50	2.512
326.00	2.497
326.50	2.473
327.00	2.485
327.50	2.461
328.00	2.472
328.50	2.442
329.00	2.434
329.50	2.418
330.00	2.396
330.50	2.387
331.00	2.359
331.50	2.325
332.00	2.310
332.50	2.297
333.00	2.277
333.50	2.255
334.00	2.244
334.50	2.229
335.00	2.210
335.50	2.201
336.00	2.176
336.50	2.162
337.00	2.129
337.50	2.123
338.00	2.101
338.50	2.084
339.00	2.062
339.50	2.044
340.00	2.020
340.50	2.007
341.00	1.987
341.50	1.966
342.00	1.943
342.50	1.924
343.00	1.900
343.50	1.878
344.00	1.855
344.50	1.830
345.00	1.803
345.50	1.781
346.00	1.761
346.50	1.736
347.00	1.710
347.50	1.682
348.00	1.659
348.50	1.630
349.00	1.605
349.50	1.579
350.00	1.548
350.50	1.520
351.00	1.492
351.50	1.463
352.00	1.434
352.50	1.405
353.00	1.374
353.50	1.346
354.00	1.319
354.50	1.292
355.00	1.265
355.50	1.238
356.00	1.213
356.50	1.189
357.00	1.166
357.50	1.144
358.00	1.122
358.50	1.099
359.00	1.076
359.50	1.056
360.00	1.035
360.50	1.017
361.00	0.999
361.50	0.982
362.00	0.968
362.50	0.955
363.00	0.944
363.50	0.935
364.00	0.927
364.50	0.922
365.00	0.917
365.50	0.915
366.00	0.913
366.50	0.913
367.00	0.913
367.50	0.915
368.00	0.917
368.50	0.921
369.00	0.925
369.50	0.930
370.00	0.934
370.50	0.939
371.00	0.942
371.50	0.945
372.00	0.947
372.50	0.947
373.00	0.947
373.50	0.945
374.00	0.943
374.50	0.940
375.00	0.937
375.50	0.933
376.00	0.930
376.50	0.927
377.00	0.925
377.50	0.922
378.00	0.921
378.50	0.921
379.00	0.921
379.50	0.922
380.00	0.923
380.50	0.925
381.00	0.927
381.50	0.930
382.00	0.933
382.50	0.935
383.00	0.937
383.50	0.939
384.00	0.940
384.50	0.940
385.00	0.940
385.50	0.938
386.00	0.937
386.50	0.933
387.00	0.930
387.50	0.926
388.00	0.920
388.50	0.914
389.00	0.906
389.50	0.899
390.00	0.891
390.50	0.882
391.00	0.873
391.50	0.864
392.00	0.855
392.50	0.846
393.00	0.836
393.50	0.827
394.00	0.817
394.50	0.807
395.00	0.797
395.50	0.788
396.00	0.777
396.50	0.767
397.00	0.757
397.50	0.748
398.00	0.738
398.50	0.728
399.00	0.718
399.50	0.708
400.00	0.699
400.50	0.689
401.00	0.679
401.50	0.669
402.00	0.658
402.50	0.648
403.00	0.638
403.50	0.628
404.00	0.618
404.50	0.608
405.00	0.598
405.50	0.588
406.00	0.578
406.50	0.568
407.00	0.559
407.50	0.549
408.00	0.539
408.50	0.529
409.00	0.519
409.50	0.509
410.00	0.500
410.50	0.490
411.00	0.481
411.50	0.471
412.00	0.462
412.50	0.452
413.00	0.442
413.50	0.432
414.00	0.422
414.50	0.412
415.00	0.402
415.50	0.392
416.00	0.382
416.50	0.373
417.00	0.363
417.50	0.353
418.00	0.344
418.50	0.334
419.00	0.325
419.50	0.316
420.00	0.306
420.50	0.298
421.00	0.289
421.50	0.280
422.00	0.272
422.50	0.264
423.00	0.257
423.50	0.250
424.00	0.243
424.50	0.236
425.00	0.230
425.50	0.224
426.00	0.218
426.50	0.212
427.00	0.207
427.50	0.201
428.00	0.196
428.50	0.191
429.00	0.186
429.50	0.181
430.00	0.177
430.50	0.172
431.00	0.169
431.50	0.164
432.00	0.161
432.50	0.157
433.00	0.154
433.50	0.151
434.00	0.148
434.50	0.145
435.00	0.143
435.50	0.140
436.00	0.138
436.50	0.136
437.00	0.133
437.50	0.131
438.00	0.130
438.50	0.128
439.00	0.127
439.50	0.126
440.00	0.125
440.50	0.124
441.00	0.123
441.50	0.123
442.00	0.122
442.50	0.122
443.00	0.122
443.50	0.122
444.00	0.123
444.50	0.123
445.00	0.124
445.50	0.125
446.00	0.126
446.50	0.128
447.00	0.129
447.50	0.131
448.00	0.133
448.50	0.136
449.00	0.139
449.50	0.142
450.00	0.146
450.50	0.150
451.00	0.154
451.50	0.158
452.00	0.163
452.50	0.167
453.00	0.172
453.50	0.176
454.00	0.181
454.50	0.185
455.00	0.189
455.50	0.192
456.00	0.195
456.50	0.198
457.00	0.200
457.50	0.202
458.00	0.204
458.50	0.205
459.00	0.205
459.50	0.205
460.00	0.204
460.50	0.204
461.00	0.203
461.50	0.201
462.00	0.200
462.50	0.198
463.00	0.196
463.50	0.194
464.00	0.191
464.50	0.189
465.00	0.186
465.50	0.183
466.00	0.181
466.50	0.178
467.00	0.175
467.50	0.172
468.00	0.169
468.50	0.166
469.00	0.163
469.50	0.160
470.00	0.157
470.50	0.155
471.00	0.152
471.50	0.149
472.00	0.147
472.50	0.144
473.00	0.142
473.50	0.140
474.00	0.137
474.50	0.135
475.00	0.133
475.50	0.131
476.00	0.129
476.50	0.126
477.00	0.124
477.50	0.121
478.00	0.118
478.50	0.116
479.00	0.113
479.50	0.110
480.00	0.107
480.50	0.104
481.00	0.101
481.50	0.098
482.00	0.095
482.50	0.092
483.00	0.089
483.50	0.087
484.00	0.084
484.50	0.082
485.00	0.080
485.50	0.078
486.00	0.076
486.50	0.075
487.00	0.073
487.50	0.072
488.00	0.071
488.50	0.070
489.00	0.069
489.50	0.068
490.00	0.068
490.50	0.067
491.00	0.067
491.50	0.066
492.00	0.066
492.50	0.066
493.00	0.065
493.50	0.065
494.00	0.065
494.50	0.065
495.00	0.065
495.50	0.065
496.00	0.066
496.50	0.066
497.00	0.066
497.50	0.067
498.00	0.067
498.50	0.068
499.00	0.068
499.50	0.069
500.00	0.070
500.50	0.070
501.00	0.071
501.50	0.072
502.00	0.073
502.50	0.074
503.00	0.075
503.50	0.077
504.00	0.078
504.50	0.080
505.00	0.081
505.50	0.083
506.00	0.084
506.50	0.086
507.00	0.088
507.50	0.089
508.00	0.091
508.50	0.092
509.00	0.094
509.50	0.095
510.00	0.097
510.50	0.098
511.00	0.100
511.50	0.101
512.00	0.103
512.50	0.104
513.00	0.106
513.50	0.107
514.00	0.109
514.50	0.110
515.00	0.112
515.50	0.114
516.00	0.116
516.50	0.117
517.00	0.119
517.50	0.121
518.00	0.123
518.50	0.125
519.00	0.127
519.50	0.129
520.00	0.131
520.50	0.134
521.00	0.136
521.50	0.138
522.00	0.141
522.50	0.143
523.00	0.145
523.50	0.147
524.00	0.150
524.50	0.152
525.00	0.155
525.50	0.157
526.00	0.159
526.50	0.162
527.00	0.164
527.50	0.167
528.00	0.169
528.50	0.172
529.00	0.174
529.50	0.177
530.00	0.179
530.50	0.182
531.00	0.184
531.50	0.187
532.00	0.189
532.50	0.191
533.00	0.194
533.50	0.196
534.00	0.199
534.50	0.201
535.00	0.203
535.50	0.206
536.00	0.208
536.50	0.210
537.00	0.212
537.50	0.215
538.00	0.217
538.50	0.219
539.00	0.221
539.50	0.223
540.00	0.225
540.50	0.227
541.00	0.229
541.50	0.231
542.00	0.234
542.50	0.236
543.00	0.238
543.50	0.240
544.00	0.242
544.50	0.243
545.00	0.245
545.50	0.247
546.00	0.249
546.50	0.251
547.00	0.253
547.50	0.254
548.00	0.256
548.50	0.258
549.00	0.260
549.50	0.261
550.00	0.263
550.50	0.265
551.00	0.266
551.50	0.268
552.00	0.269
552.50	0.271
553.00	0.272
553.50	0.273
554.00	0.274
554.50	0.276
555.00	0.277
555.50	0.278
556.00	0.278
556.50	0.279
557.00	0.280
557.50	0.281
558.00	0.281
558.50	0.282
559.00	0.282
559.50	0.282
560.00	0.282
560.50	0.283
561.00	0.283
561.50	0.283
562.00	0.283
562.50	0.283
563.00	0.283
563.50	0.283
564.00	0.283
564.50	0.283
565.00	0.283
565.50	0.283
566.00	0.283
566.50	0.283
567.00	0.284
567.50	0.284
568.00	0.284
568.50	0.285
569.00	0.285
569.50	0.286
570.00	0.286
570.50	0.287
571.00	0.287
571.50	0.288
572.00	0.289
572.50	0.289
573.00	0.290
573.50	0.291
574.00	0.291
574.50	0.292
575.00	0.293
575.50	0.293
576.00	0.294
576.50	0.294
577.00	0.295
577.50	0.295
578.00	0.296
578.50	0.296
579.00	0.296
579.50	0.297
580.00	0.297
580.50	0.297
581.00	0.297
581.50	0.297
582.00	0.297
582.50	0.297
583.00	0.298
583.50	0.298
584.00	0.298
584.50	0.298
585.00	0.298
585.50	0.298
586.00	0.298
586.50	0.298
587.00	0.298
587.50	0.298
588.00	0.298
588.50	0.298
589.00	0.298
589.50	0.297
590.00	0.297
590.50	0.297
591.00	0.297
591.50	0.297
592.00	0.296
592.50	0.296
593.00	0.295
593.50	0.295
594.00	0.294
594.50	0.293
595.00	0.292
595.50	0.291
596.00	0.291
596.50	0.290
597.00	0.289
597.50	0.288
598.00	0.287
598.50	0.287
599.00	0.286
599.50	0.285
600.00	0.285
600.50	0.284
601.00	0.284
601.50	0.283
602.00	0.282
602.50	0.282
603.00	0.282
603.50	0.281
604.00	0.281
604.50	0.280
605.00	0.280
605.50	0.280
606.00	0.280
606.50	0.279
607.00	0.279
607.50	0.279
608.00	0.278
608.50	0.278
609.00	0.278
609.50	0.278
610.00	0.278
610.50	0.278
611.00	0.278
611.50	0.278
612.00	0.278
612.50	0.279
613.00	0.279
613.50	0.280
614.00	0.280
614.50	0.281
615.00	0.282
615.50	0.282
616.00	0.283
616.50	0.284
617.00	0.284
617.50	0.285
618.00	0.286
618.50	0.287
619.00	0.288
619.50	0.289
620.00	0.290
620.50	0.291
621.00	0.292
621.50	0.293
622.00	0.294
622.50	0.295
623.00	0.296
623.50	0.297
624.00	0.298
624.50	0.298
625.00	0.299
625.50	0.300
626.00	0.300
626.50	0.301
627.00	0.301
627.50	0.302
628.00	0.302
628.50	0.302
629.00	0.303
629.50	0.303
630.00	0.303
630.50	0.303
631.00	0.303
631.50	0.304
632.00	0.304
632.50	0.304
633.00	0.304
633.50	0.304
634.00	0.304
634.50	0.304
635.00	0.304
635.50	0.304
636.00	0.303
636.50	0.303
637.00	0.303
637.50	0.303
638.00	0.302
638.50	0.302
639.00	0.302
639.50	0.301
640.00	0.301
640.50	0.301
641.00	0.300
641.50	0.300
642.00	0.299
642.50	0.298
643.00	0.298
643.50	0.297
644.00	0.296
644.50	0.296
645.00	0.295
645.50	0.294
646.00	0.294
646.50	0.293
647.00	0.292
647.50	0.292
648.00	0.291
648.50	0.290
649.00	0.290
649.50	0.289
650.00	0.288
650.50	0.288
651.00	0.287
651.50	0.287
652.00	0.286
652.50	0.285
653.00	0.285
653.50	0.284
654.00	0.284
654.50	0.283
655.00	0.283
655.50	0.282
656.00	0.282
656.50	0.281
657.00	0.281
657.50	0.280
658.00	0.280
658.50	0.279
659.00	0.279
659.50	0.278
660.00	0.278
660.50	0.277
661.00	0.277
661.50	0.276
662.00	0.275
662.50	0.275
663.00	0.274
663.50	0.273
664.00	0.273
664.50	0.272
665.00	0.271
665.50	0.271
666.00	0.270
666.50	0.269
667.00	0.268
667.50	0.268
668.00	0.267
668.50	0.266
669.00	0.265
669.50	0.264
670.00	0.263
670.50	0.261
671.00	0.260
671.50	0.258
672.00	0.257
672.50	0.256
673.00	0.254
673.50	0.253
674.00	0.252
674.50	0.251
675.00	0.250
675.50	0.249
676.00	0.248
676.50	0.246
677.00	0.245
677.50	0.244
678.00	0.243
678.50	0.242
679.00	0.241
679.50	0.240
680.00	0.238
680.50	0.237
681.00	0.236
681.50	0.235
682.00	0.234
682.50	0.233
683.00	0.231
683.50	0.230
684.00	0.229
684.50	0.228
685.00	0.227
685.50	0.226
686.00	0.225
686.50	0.224
687.00	0.222
687.50	0.221
688.00	0.220
688.50	0.219
689.00	0.218
689.50	0.217
690.00	0.216
690.50	0.215
691.00	0.214
691.50	0.213
692.00	0.212
692.50	0.211
693.00	0.210
693.50	0.209
694.00	0.208
694.50	0.207
695.00	0.206
695.50	0.205
696.00	0.204
696.50	0.203
697.00	0.203
697.50	0.202
698.00	0.201
698.50	0.199
699.00	0.198
699.50	0.197
700.00	0.196
700.50	0.195
701.00	0.194
701.50	0.193
702.00	0.192
702.50	0.191
703.00	0.190
703.50	0.189
704.00	0.189
704.50	0.188
705.00	0.187
705.50	0.185
706.00	0.184
706.50	0.183
707.00	0.182
707.50	0.181
708.00	0.180
708.50	0.179
709.00	0.178
709.50	0.177
710.00	0.176
710.50	0.175
711.00	0.175
711.50	0.174
712.00	0.173
712.50	0.172
713.00	0.171
713.50	0.171
714.00	0.170
714.50	0.169
715.00	0.168
715.50	0.167
716.00	0.166
716.50	0.165
717.00	0.164
717.50	0.163
718.00	0.162
718.50	0.162
719.00	0.161
719.50	0.160
720.00	0.160
720.50	0.159
721.00	0.158
721.50	0.158
722.00	0.157
722.50	0.156
723.00	0.155
723.50	0.154
724.00	0.154
724.50	0.153
725.00	0.152
725.50	0.151
726.00	0.150
726.50	0.149
727.00	0.148
727.50	0.147
728.00	0.146
728.50	0.145
729.00	0.144
729.50	0.144
730.00	0.143
730.50	0.142
731.00	0.142
731.50	0.141
732.00	0.140
732.50	0.140
733.00	0.139
733.50	0.139
734.00	0.138
734.50	0.137
735.00	0.136
735.50	0.136
736.00	0.135
736.50	0.134
737.00	0.133
737.50	0.132
738.00	0.131
738.50	0.131
739.00	0.130
739.50	0.129
740.00	0.128
740.50	0.128
741.00	0.127
741.50	0.126
742.00	0.125
742.50	0.125
743.00	0.124
743.50	0.123
744.00	0.123
744.50	0.122
745.00	0.121
745.50	0.121
746.00	0.120
746.50	0.119
747.00	0.119
747.50	0.118
748.00	0.117
748.50	0.117
749.00	0.116
749.50	0.116
750.00	0.115
750.50	0.115
751.00	0.114
751.50	0.113
752.00	0.113
752.50	0.112
753.00	0.112
753.50	0.111
754.00	0.110
754.50	0.109
755.00	0.109
755.50	0.108
756.00	0.107
756.50	0.107
757.00	0.106
757.50	0.106
758.00	0.105
758.50	0.104
759.00	0.104
759.50	0.104
760.00	0.103
760.50	0.103
761.00	0.102
761.50	0.101
762.00	0.101
762.50	0.100
763.00	0.100
763.50	0.099
764.00	0.099
764.50	0.099
765.00	0.098
765.50	0.098
766.00	0.097
766.50	0.096
767.00	0.096
767.50	0.096
768.00	0.095
768.50	0.095
769.00	0.094
769.50	0.093
770.00	0.093
770.50	0.093
771.00	0.093
771.50	0.092
772.00	0.092
772.50	0.091
773.00	0.091
773.50	0.091
774.00	0.090
774.50	0.090
775.00	0.089
775.50	0.089
776.00	0.088
776.50	0.088
777.00	0.087
777.50	0.087
778.00	0.087
778.50	0.087
779.00	0.086
779.50	0.086
780.00	0.086
780.50	0.086
781.00	0.086
781.50	0.085
782.00	0.085
782.50	0.085
783.00	0.084
783.50	0.084
784.00	0.084
784.50	0.084
785.00	0.084
785.50	0.083
786.00	0.083
786.50	0.083
787.00	0.083
787.50	0.083
788.00	0.083
788.50	0.083
789.00	0.083
789.50	0.082
790.00	0.082
790.50	0.081
791.00	0.081
791.50	0.081
792.00	0.081
792.50	0.080
793.00	0.080
793.50	0.079
794.00	0.079
794.50	0.078
795.00	0.078
795.50	0.078
796.00	0.077
796.50	0.077
797.00	0.077
797.50	0.077
798.00	0.076
798.50	0.076
799.00	0.076
799.50	0.076
800.00	0.075

[truncated: 2 more sheets: 2, 1]
