# Supplementary material for: Colorimetry characteristics and color clustering of natural gem-quality spinel from Myanmar (Burma)
Source: PLoS One. 2025 Aug 14;20(8):e0312054. doi: 10.1371/journal.pone.0312054 (PMC12352828; doi:10.1371/journal.pone.0312054)
Supplement: S3 Table — (XLSX) [file pone.0312054.s003.xlsx]

## Sheet: A D65 背景
Sample	L(N1-A)	a*(N1-A)	b*(N1-A)	C(N1-A)	h(N1-A)	L(N1-D65)	a*(N1-D65)	b*(N1-D65)	C(N1-D65)	h(N1-D65)	L(N2-A)	a*(N2-A)	b*(N2-A)	C(N2-A)	h(N2-A)	L(N2-D65)	a*(N2-D65)	b*(N2-D65)	C(N2-D65)	h(N2-D65)	L(N3-A)	a*(N3-A)	b*(N3-A)	C(N3-A)	h(N3-A)	L(N3-D65)	a*(N3-D65)	b*(N3-D65)	C(N3-D65)	h(N3-D65)	L(N4-A)	a*(N4-A)	b*(N4-A)	C(N4-A)	h(N4-A)	L(N4-D65)	a*(N4-D65)	b*(N4-D65)	C(N4-D65)	h(N4-D65)	L(N5-A)	a*(N5-A)	b*(N5-A)	C(N5-A)	h(N5-A)	L(N5-D65)	a*(N5-D65)	b*(N5-D65)	C(N5-D65)
Orange-01	43.73	7.66	6.37	9.96255	39.7467	42.92	4.55	6.09	7.60201	53.2356	44.49	7.05	6.27	9.4348	41.6487	43.74	4.01	6.07	7.27496	56.5502	47.09	7.38	6.66	9.94082	42.0643	46.3	4.23	6.43	7.69661	56.6609	49.73	7.38	6.39	9.76199	40.8878	48.95	4.23	6.2	7.50552	55.6959	53.85	7.53	6.67	10.0593	41.5342	53.05	4.3	6.48	7.77691
Orange-11	42.85	9.46	10.43	14.0811	47.792	41.78	5.15	10.15	11.3818	63.0973	44.17	9.2	10.11	13.6694	47.6981	43.13	4.98	9.84	11.0284	63.1561	46.3	9.31	10.36	13.9286	48.0556	45.25	5.01	10.11	11.2833	63.6393	49.4	9.5	10.44	14.1154	47.699	48.33	5.09	10.19	11.3905	63.4574	53.02	9.67	10.61	14.3555	47.6538	51.92	5.21	10.33	11.5695
Orange-21	43.23	10.17	11.64	15.457	48.8559	41.07	5.6	11.27	12.5846	63.5775	43.6	9.38	9.97	13.6889	46.7465	42.55	5.28	9.55	10.9124	61.0627	45.19	10.44	11.48	15.5172	47.7164	44	5.9	11.01	12.4912	61.8142	48.29	9.91	10.76	14.6283	47.3548	47.17	5.54	10.32	11.713	61.7721	51.61	10.53	11.87	15.8675	48.4234	50.41	5.77	11.46	12.8306
Orange-31	40.66	11.12	11.97	16.3382	47.1082	39.38	6.76	11.21	13.0905	58.9086	40.1	11.97	12.9	17.598	47.1415	38.71	7.39	12.12	14.1953	58.6278	42.23	11.51	12.5	16.9921	47.3611	40.89	6.97	11.78	13.6876	59.388	43.94	12.4	13.32	18.1984	47.0486	42.51	7.63	12.52	14.6618	58.6408	47.61	12.48	13.73	18.5543	47.7305	46.16	7.52	12.96	14.9837
Orange-41	36.88	12.88	14.93	19.718	49.2159	35.36	8.05	13.95	16.1061	60.0124	38.8	12.43	14.01	18.7293	48.4198	37.33	7.74	13.03	15.1555	59.2891	39.05	13.17	15.07	20.0138	48.8491	37.48	8.32	13.96	16.2513	59.2055	42.65	12.66	14.26	19.0689	48.4014	41.16	7.84	13.25	15.3957	59.3873	45.56	13.68	15.31	20.5314	48.2181	43.94	8.55	14.22	16.5925
Orange-51	33.74	13.5	14.74	19.9879	47.5142	32.15	9.03	13.2	15.9932	55.6243	34.69	13.94	15.43	20.7944	47.9042	33.03	9.3	13.94	16.7575	56.291	36.04	13.69	14.63	20.0363	46.9011	34.42	9.15	13.21	16.0694	55.2913	39.63	14.69	15.93	21.6694	47.319	37.89	9.75	14.44	17.4234	55.9725	42.64	15.39	16.78	22.7688	47.4741	40.81	10.24	15.2	18.3275
Orange-61	37.84	14.83	12.58	19.447	40.3073	36.16	10.73	10.88	15.2809	45.3977	37.93	18.51	17.31	25.3428	43.0813	35.77	13.64	15.25	20.46	48.1897	38.69	16.29	14.58	21.8619	41.8294	36.81	11.87	12.69	17.3762	46.9123	41.23	17.32	15.74	23.4036	42.2638	39.23	12.57	13.76	18.6371	47.5878	44.21	16.8	15.5	22.858	42.6952	42.27	12	13.63	18.1598
Orange-71	36.49	18.78	14.22	23.5562	37.1326	34.36	14.61	11.89	18.8368	39.1396	38.37	18.58	13.71	23.0907	36.4233	36.28	14.37	11.49	18.3988	38.6452	38.7	18.54	14.06	23.2683	37.1752	36.6	14.29	11.83	18.5514	39.6197	41.3	18.26	13.43	22.667	36.334	39.26	14.01	11.3	17.9992	38.8885	45.2	19.03	13.94	23.5895	36.2238	43.08	14.59	11.72	18.7143
Orange-81	34.55	20.46	14.92	25.3223	36.1006	32.23	16.36	12.24	20.432	36.8026	35.58	22.65	16.12	27.8007	35.4395	32.99	18.51	13.06	22.6536	35.2054	36.61	19.97	14.19	24.4981	35.3963	34.35	15.94	11.61	19.7199	36.068	40.16	21.83	15.55	26.8021	35.4631	37.69	17.54	12.68	21.6433	35.8639	42.35	20.07	14.26	24.6202	35.3943	40.1	15.79	11.75	19.6821
Orange-91	33.06	22.28	14.77	26.7311	33.5414	30.52	18.55	11.44	21.7939	31.6626	32.97	20.59	13.34	24.5337	32.9387	30.66	16.94	10.26	19.8048	31.2019	34.04	21.55	13.91	25.6494	32.8413	31.6	17.94	10.63	20.8528	30.648	37.21	20	12.65	23.6648	32.3134	34.99	16.33	9.68	18.9834	30.6584	39.59	21.76	13.79	25.7616	32.3637	37.16	17.9	10.59	20.798
Red-01	43.79	10.87	0.96	10.9123	5.04707	42.78	9.94	-0.42	9.94887	-2.41951	43.73	11.29	1.05	11.3387	5.31338	42.67	10.37	-0.4	10.3777	-2.20896	46.99	10.46	0.69	10.4827	3.77408	46.03	9.57	-0.62	9.59006	-3.70677	50.45	10.9	0.95	10.9413	4.98108	49.44	9.94	-0.4	9.94805	-2.30442	52.85	10.38	0.6	10.3973	3.30821	51.9	9.56	-0.69	9.58487
Red-11	38.22	11.81	1.43	11.8963	6.90398	37.1	10.68	-0.08	10.6803	-0.429174	39.85	10.53	-0.08	10.5303	-0.435287	40.94	11.7	1.35	11.7776	6.58194	45.21	11.27	0.99	11.3134	5.02019	44.17	10.25	-0.41	10.2582	-2.29061	48.1	10.63	0.87	10.6655	4.67888	47.12	9.64	-0.43	9.64959	-2.55403	50.37	11.03	0.99	11.0743	5.12885	49.35	10.04	-0.38	10.0472
Red-21	39.18	16.36	2.32	16.5237	8.07126	37.59	15.11	0.09	15.1103	0.341268	39.59	16.31	2.12	16.4472	7.40588	38	15.21	-0.17	15.211	-0.64036	42.17	17.35	2.21	17.4902	7.2591	40.48	16.16	-0.22	16.1615	-0.779969	45.5	15.8	1.43	15.8646	5.17154	44	14.77	-0.73	14.788	-2.82951	48.67	17.45	1.8	17.5426	5.88934	46.99	16.34	-0.61	16.3514
Red-31	36.16	19.53	3.32	19.8102	9.64776	34.2	18.09	0.59	18.0996	1.86802	37.84	18.57	3.01	18.8124	9.20696	36.8	17.14	0.43	17.1454	1.43711	39.82	18.43	2.99	18.671	9.21512	38	16.95	0.48	16.9568	1.6221	42.3	18.94	2.56	19.1122	7.69766	40.45	17.61	-0.07	17.6101	-0.22775	47.03	17.4	2.1	17.5263	6.88172	45.35	16.11	-0.28	16.1124
Red-41	37.1	20.4	2.99	20.618	8.33839	35.07	19.08	0.05	19.0801	0.150146	37.41	19.31	3.33	19.595	9.78439	35.5	17.75	0.64	17.7615	2.06498	39.6	19.47	3.78	19.8335	10.987	37.65	17.76	1.13	17.7959	3.6406	42.7	20.48	3.58	20.7905	9.91539	40.66	18.81	0.74	18.8246	2.2529	46.16	20.94	3.29	21.1969	8.92906	44.09	19.29	0.42	19.2946
Red-51	35.01	17.93	3.71	18.3098	11.6904	33.22	16.34	1.17	16.3818	4.09558	37.54	18.73	3.11	18.9864	9.42759	35.68	17.31	0.48	17.3167	1.58838	38.24	20.01	4.27	20.4605	12.0459	36.21	18.37	1.43	18.4256	4.45117	41.17	18.61	3.49	18.9344	10.6215	39.32	17.03	0.85	17.0512	2.85737	44.51	19.06	3.44	19.3679	10.2308	42.63	17.47	0.82	17.4892
Red-61	32.81	17.89	5.21	18.6332	16.2368	30.97	15.94	2.67	16.1621	9.50895	35.3	18.05	4.69	18.6494	14.5653	33.47	16.18	2.14	16.3209	7.53433	38.1	18.09	4.81	18.7186	14.89	36.27	16.14	2.31	16.3045	8.14501	39.93	19.39	5.19	20.0726	14.9847	37.95	17.38	2.49	17.5575	8.15318	43.32	17.31	4.01	17.7684	13.043	41.6	15.48	1.58	15.5604
Red-71	34.33	21.4	6.28	22.3024	16.3547	32.1	19.35	3.09	19.5952	9.07295	36.18	20.49	5.99	21.3476	16.2956	34.06	18.41	2.96	18.6464	9.13397	36.13	20.15	5.47	20.8793	15.1877	34.06	18.22	2.5	18.3907	7.81287	39.11	19.96	4.91	20.555	13.8199	37.09	18.1	1.95	18.2047	6.14903	44.05	20.69	5.59	21.4319	15.1191	41.95	18.5	2.59	18.6804
Red-81	31.91	19.91	8.27	21.5592	22.5565	29.79	17.29	5.35	18.0988	17.1935	32.06	19.63	8.18	21.2662	22.6219	29.98	17.02	5.29	17.8231	17.2658	33.83	20.25	8.76	22.0635	23.393	31.68	17.47	5.8	18.4076	18.366	37.26	21.42	8.07	22.8898	20.6439	35.02	18.71	4.93	19.3486	14.7616	41.51	20.89	8.34	22.4933	21.7636	39.34	17.88	5.35	18.6632
Red-91	28.78	20.55	10.8	23.2151	27.7241	26.53	17.53	7.41	19.0318	22.914	31.63	21.66	10.46	24.0534	25.7767	29.28	18.72	6.97	19.9755	20.4218	31.65	21.33	10.46	23.7567	26.1228	29.34	18.38	6.99	19.6643	20.822	34.19	20.99	10.42	23.4341	26.401	31.93	17.86	6.98	19.1755	21.3464	39.55	21.47	9.5	23.4779	23.8683	37.28	18.43	6.15	19.429
Blue-01	45.3	-1.22	-0.96	1.55242	218.199	45.52	-1.85	-0.22	1.86304	186.782	46.72	-1.43	-0.92	1.70038	212.755	46.95	-2.03	-0.16	2.0363	184.507	48.84	-1.39	-0.82	1.61385	210.538	49.06	-1.87	-0.12	1.87385	183.672	48.69	-1.37	-1.43	1.98035	226.228	48.92	-1.63	-0.77	1.80272	205.286	53.3	-1.6	-1.44	2.15258	221.987	53.56	-1.96	-0.67	2.07135
Blue-11	42.29	-2.46	-1.53	2.89698	211.88	42.66	-3.17	-0.39	3.1939	187.014	43.29	-2.4	-1.29	2.72472	208.258	43.63	-3.01	-0.27	3.02209	185.126	44.91	-2.53	-1.45	2.91606	209.818	45.28	-3.19	-0.34	3.20807	186.084	47.1	-2.63	-1.86	3.22126	215.269	47.49	-3.1	-0.78	3.19662	194.123	51.44	-2.67	-1.92	3.28866	215.72	51.82	-3.03	-0.86	3.14968
Blue-21	39.15	-2.37	-2.29	3.2956	224.016	39.54	-2.86	-1.18	3.09386	202.42	40.58	-2.3	-2.49	3.38971	227.272	40.97	-2.72	-1.41	3.06374	207.401	42.32	-2.81	-2.18	3.55647	217.804	42.75	-3.29	-1	3.43862	196.907	45.51	-2.69	-2.44	3.63176	222.21	45.92	-3	-1.33	3.2816	203.909	49.72	-2.65	-2.8	3.85519	226.577	50.15	-2.92	-1.66	3.35887
Blue-31	37.93	-2.96	-2.32	3.76085	218.089	38.37	-3.5	-1.07	3.6599	196.999	38.07	-3.25	-2.29	3.97575	215.169	38.54	-3.77	-0.99	3.89782	194.714	40.86	-3.23	-2.3	3.96521	215.454	41.33	-3.75	-1	3.88104	194.931	43.79	-3.17	-2.6	4.09987	219.358	44.26	-3.57	-1.34	3.8132	200.574	46.78	-3.25	-2.77	4.27029	220.441	47.27	-3.57	-1.49	3.86846
Blue-41	35.14	-2.99	-2.49	3.89104	219.787	35.61	-3.64	-1.15	3.81734	197.533	36.17	-2.78	-2.53	3.7589	222.304	36.62	-3.33	-1.28	3.56753	201.026	38.02	-3.06	-2.61	4.0219	220.462	38.49	-3.6	-1.29	3.82415	199.714	40.43	-3.45	-2.71	4.38709	218.15	40.94	-3.96	-1.3	4.16793	198.174	44.08	-3.65	-2.99	4.71833	219.324	44.62	-4.16	-1.5	4.42217
Blue-51	34.77	-3.45	-2.81	4.44956	219.163	35.3	-4	-1.43	4.24793	199.672	35.42	-4.48	-3.03	5.40845	214.072	36.5	-5.02	-1.4	5.21156	195.583	36.22	-4.55	-2.95	5.42264	212.957	36.85	-5.13	-1.28	5.28728	194.01	38.95	-4.23	-3.23	5.3222	217.365	39.55	-4.66	-1.64	4.94016	199.389	42.29	-3.95	-2.69	4.77897	214.255	42.83	-4.33	-1.27	4.51241
Blue-61	30.93	-3.4	-2.77	4.38553	219.17	31.46	-4.05	-1.32	4.25968	198.052	33.91	-3.99	-2.41	4.66135	211.132	34.47	-4.67	-0.88	4.75219	190.672	35.17	-4.11	-2.58	4.85268	212.118	35.74	-4.76	-0.99	4.86186	191.749	36.65	-4.03	-2.92	4.97668	215.926	37.23	-4.59	-1.35	4.78441	196.39	41.88	-4.09	-3.19	5.18693	217.952	42.47	-4.5	-1.63	4.78612
Blue-71	29.73	-4.11	-1.92	4.53635	205.04	30.28	-4.95	-0.35	4.96236	184.044	31.19	-4.1	-2.05	4.58394	206.565	31.73	-4.77	-0.56	4.80276	186.696	32.22	-4.34	-2.23	4.8794	207.195	32.8	-4.99	-0.66	5.03346	187.534	34.27	-4.54	-2.29	5.08485	206.767	34.87	-5.23	-0.65	5.27024	187.085	37.99	-4.71	-2.56	5.36076	208.525	38.61	-5.26	-0.91	5.33814
Blue-81	30.21	-3.79	-3.05	4.86483	218.825	30.78	-4.31	-1.55	4.58024	199.78	30.76	-3.47	-3.16	4.69324	222.323	31.3	-3.89	-1.75	4.26551	204.222	31.09	-3.52	-3.39	4.88697	223.922	31.64	-3.99	-1.92	4.42792	205.697	34.18	-3.88	-3.72	5.3752	223.794	34.78	-4.29	-2.15	4.7986	206.618	37.33	-4.05	-3.73	5.50594	222.645	37.94	-4.4	-2.14	4.89281
Blue-91	27.51	-3.72	-2.18	4.3117	210.371	28.04	-4.45	-0.72	4.50787	189.191	28.04	-3.47	-2.39	4.21343	214.558	28.54	-3.97	-1.07	4.11167	195.084	29.87	-3.9	-2.42	4.58981	211.82	30.41	-4.39	-1.01	4.50469	192.956	32.46	-3.67	-2.36	4.36331	212.743	32.96	-4.05	-1.05	4.1839	194.534	34.37	-4.41	-3.31	5.514	216.891	34.99	-4.84	-1.68	5.12328
Purple-01	50.04	4.46	0.84	4.53841	10.6662	49.65	3.58	0.42	3.60455	6.69126	51.43	4.41	0.95	4.51116	12.1569	51.04	3.48	0.57	3.52637	9.30205	52.47	4.11	0.71	4.17088	9.80108	52.11	3.37	0.33	3.38612	5.59274	54.53	4.27	0.37	4.286	4.95237	54.17	3.62	-0.06	3.6205	-0.949567	58.4	4.09	0.42	4.11151	5.86312	58.05	3.45	0.05	3.45036
Purple-11	46.28	6.49	0.3	6.49693	2.64661	45.71	5.92	-0.63	5.95343	-6.07449	48.34	6.11	-0.14	6.1116	-1.3126	47.82	5.71	-1.04	5.80394	-10.3225	49.25	6.13	0.04	6.13013	0.373866	48.72	5.7	-0.85	5.76303	-8.48161	51.66	6.1	-0.13	6.10139	-1.22087	51.13	5.76	-1.03	5.85137	-10.1384	54.63	6.33	-0.24	6.33455	-2.17131	54.09	5.98	-1.15	6.08957
Purple-21	42.96	7.8	0.47	7.81415	3.44827	42.25	7.25	-0.77	7.29077	-6.06248	43.61	7.68	0.88	7.73025	6.53663	42.91	6.95	-0.3	6.95647	-2.47166	44.7	8.04	1.07	8.11089	7.58064	43.95	7.39	-0.3	7.39609	-2.32467	48.38	8.15	0.63	8.17431	4.42021	47.63	7.66	-0.73	7.69471	-5.44386	52.52	8	0.37	8.00855	2.64804	51.8	7.51	-0.88	7.56138
Purple-31	40.64	8.23	1.16	8.31135	8.02286	39.89	7.26	-0.06	7.26025	-0.473508	41.03	7.66	0.89	7.71153	6.62737	40.34	6.83	-0.29	6.83615	-2.4313	41.25	8	1.12	8.07802	7.96961	40.52	6.98	0.02	6.98003	0.164171	43.71	7.23	0.83	7.27749	6.54886	43.06	6.32	-0.17	6.32229	-1.54081	48.15	8.11	0.84	8.15339	5.91337	47.41	7.29	-0.42	7.30209
Purple-41	39.59	8.6	0.24	8.60335	1.59854	38.82	8.08	-1.17	8.16427	-8.23927	40.23	8.99	0.46	9.00176	2.92915	39.42	8.31	-0.94	8.363	-6.45368	41.66	8.64	0.23	8.64306	1.52487	40.89	8.17	-1.2	8.25766	-8.35579	45.58	8.88	0.11	8.88068	0.709709	44.8	8.3	-1.27	8.3966	-8.69947	47.2	8.42	-0.22	8.42287	-1.4967	46.47	7.98	-1.54	8.12724
Purple-51	36.87	8.57	1.28	8.66506	8.4948	36.08	7.67	-0.08	7.67042	-0.597588	39.03	8.72	1.25	8.80914	8.1577	38.22	7.8	-0.07	7.80031	-0.514179	41.36	9.31	1.32	9.40311	8.06978	40.5	8.33	-0.08	8.33038	-0.550243	42.97	8.21	0.54	8.22774	3.76312	42.24	7.55	-0.73	7.58521	-5.52269	46.78	8.4	0.63	8.42359	4.28915	46.02	7.65	-0.65	7.67756
Purple-61	34.88	8.76	1.25	8.84873	8.12095	34.06	7.99	-0.28	7.9949	-2.00704	36.45	9.68	1.15	9.74807	6.77508	35.55	8.97	-0.61	8.99072	-3.89038	39.01	9.29	1.17	9.36339	7.17815	38.14	8.67	-0.54	8.6868	-3.56399	41.45	9.43	1.2	9.50605	7.25211	40.57	8.8	-0.51	8.81477	-3.31684	45.56	7.09	0.52	7.10904	4.19472	44.91	6.72	-0.79	6.76628
Purple-71	33.62	9.1	-1.34	9.19813	-8.37676	34.49	9.49	0.49	9.50264	2.95575	35.53	8.77	1.12	8.84123	7.27774	34.74	8.51	-1.59	8.65726	-10.5831	36.32	8.62	0	8.62	0	35.54	8.46	-1.73	8.63507	-11.5572	38.84	9.5	0.07	9.50026	0.422172	37.97	9.28	-1.78	9.44917	-10.858	41.58	9.41	-0.14	9.41104	-0.852372	40.73	9.26	-2	9.47352
Purple-81	32.82	8.94	1.1	9.00742	7.01456	31.99	8.32	-0.61	8.34233	-4.19327	33.17	8.76	1.34	8.8619	8.69701	32.35	7.97	-0.24	7.97361	-1.72482	36.79	8.6	1.32	8.70071	8.72614	35.98	7.85	-0.25	7.85398	-1.82409	38.96	7.07	1.17	7.16616	9.3966	38.3	6.35	-0.06	6.35028	-0.541361	41.34	8.17	1.21	8.25912	8.42443	40.58	7.35	-0.16	7.35174
Purple-91	30.05	8.84	0.49	8.85357	3.17265	29.24	8.38	-1.25	8.47272	-8.48395	31.65	8.62	0.24	8.62334	1.59483	30.87	8.31	-1.52	8.44787	-10.3655	32.9	9.21	0.68	9.23507	4.22265	32.05	8.74	-1.17	8.81796	-7.6247	35.39	7.91	0.14	7.91124	1.01398	34.68	7.6	-1.44	7.73522	-10.7289	38.62	7.7	-0.38	7.70937	-2.82529	37.95	7.59	-1.95	7.83649
[truncated: 41 more columns]
